# Supplementary material for: EfgA is a conserved formaldehyde sensor that leads to bacterial growth arrest in response to elevated formaldehyde
Source: PLoS Biol. 2021 May 26;19(5):e3001208. doi: 10.1371/journal.pbio.3001208 (PMC8153426; doi:10.1371/journal.pbio.3001208)
Supplement: S2 Table — (XLSX) [file pbio.3001208.s021.xlsx]

## Sheet: Table S2
Expression of genes targeted in evolution of formaldehyde growth evolution are not differentially expressed in formaldehyde tolerant subpopulations.
	gene	baseMean	log2FoldChange	lfcSE	stat	pvalue	padj		FoldChange	Direction
Primary mutations	Mext_0925	3703.12	-0.115796	0.149148	-0.776387	0.43752	0.692563		1.08357	D
	Mext_1636	275.107	0.0628324	0.118327	0.531005	0.595415	0.799105		1.04451	U
	Mext_4158	1231.22	-0.101677	0.0698465	-1.45573	0.145468	0.413157		1.07302	D
	Mext_4194	674.125	0.14852	0.0831088	1.78706	0.0739282	0.285728		1.10843	U
	Mext_4478	58.4441	0.34981	0.236064	1.48185	0.138381	0.401192		1.27439	U
	Mext_4479	989.98	0.0372949	0.0729019	0.511576	0.608947	0.806736		1.02619	U
Secondary mutations	Mext_0606	434.893	-0.00802949	0.0962212	-0.0834482	0.933495	0.97424		1.00558	D
	Mext_0399	755.032	0.0762021	0.0831012	0.916979	0.359154	0.628456		1.05424	U
	Mext_1058	129.305	0.195437	0.16183	1.20767	0.227175	0.505666		1.14507	U
	Mext_2112	2844.24	-0.255537	0.0653779	-3.90862	9.28249e-05	0.00288838		1.19378	D	padj < 0.05
	Mext_2690	294.005	0.0034746	0.123652	0.0280998	0.977583	0.990452		1.00241	U
	Mext_3596	519.817	0.0212823	0.0886081	0.240185	0.810187	0.916276		1.01486	U
	Mext_3827	122.863	-0.135586	0.173751	-0.780348	0.435186	0.690329		1.09854	D
	Mext_3828	36.6773	-0.397308	0.305276	-1.30147	0.193098	NA		1.31705	D
	Mext_4337	1566.08	-0.104128	0.0642177	-1.62148	0.104915	0.345885		1.07484	D
	Mext_4338	1338.56	-0.117177	0.0739314	-1.58494	0.11298	0.360143		1.08461	D
	Mext_4456	1370.05	-0.0714545	0.0771793	-0.925824	0.354537	0.624276		1.05078	D
