# Supplementary material for: EfgA is a conserved formaldehyde sensor that leads to bacterial growth arrest in response to elevated formaldehyde
Source: PLoS Biol. 2021 May 26;19(5):e3001208. doi: 10.1371/journal.pbio.3001208 (PMC8153426; doi:10.1371/journal.pbio.3001208)
Supplement: S1 Data — Excel file with original data shown in Figs 3–5, 7–9, and 10–13 and S2–S5, S6, S8–S11, S13, and S15–S19 Figs. (XLSX) [file pbio.3001208.s022.xlsx]

## Sheet: Fig 3
Evolved alleles of efgA are necessary and sufficient to confer growth on formaldehyde.
	Absorbance 600 nm
Rep	CM2730	CM3035	CM3039	CM3040	CM3044	CM3783	CM3793	CM3795	CM3797	CM3837	CM3781	CM3791
1	0.018	0.126	0.128	0.134	0.136	0.022	0.145	0.142	0.142	0.023	0.098	0.019
2	0.02	0.124	0.135	0.14	0.134	0.018	0.145	0.146	0.146	0.022	0.129	0.019
3	0.02	0.126	0.131	0.138	N/A	0.021	0.15	0.147	0.145	0.02	N/A	N/A
Average	0.0193333	0.125333	0.131333	0.137333	0.135	0.0203333	0.146667	0.145	0.144333	0.0216667	0.1135	0.019
SEM	0.000666667	0.000666667	0.00202759	0.00176383	0.001	0.00120185	0.00166667	0.00152753	0.00120185	0.000881917	0.0155	0

## Sheet: Fig 4
Evolved efgA allele or a deletion of efgA recapitulates formaldehyde growth.
Fig. 4A	Absorbance 600 nm
	CM3035			CM3745			CM3793
Time (hr)	Rep 1	Rep 2	Rep 3	Rep 1	Rep 2	Rep 3	Rep 1	Rep 2	Rep 3
8.5	0.024	0.021	0.02	0.028	0.028	0.027	0.02	0.017	0.018
11.5	0.044	0.043	0.043	0.055	0.052	0.053	0.038	0.039	0.037
12.5	0.058	0.057	0.056	0.072	0.068	0.07	0.049	0.049	0.048
14	0.08	0.082	0.076	0.1	0.096	0.094	0.07	0.07	0.074
15.5	0.109	0.112	0.106	0.122	0.123	0.121	0.101	0.098	0.106
17.25	0.145	0.134	0.144	0.139	0.132	0.137	0.127	0.136	0.13
Growth Rates	0.2064	0.2007	0.2096	0.1993	0.2153	0.2034	0.2146	0.2194	0.2256
Mean	0.205567			0.206			0.219867
Standard Error	0.00510144			0.0094046			0.00624062
Fig. 4B	Absorbance 600 nm
	0mM Form			2mM Form			4mM Form			6mM Form			8mM Form			10mM Form
Time (hr)	Rep 1	Rep 2	Rep 3	Rep 1	Rep 2	Rep 3	Rep 1	Rep 2	Rep 3	Rep 1	Rep 2	Rep 3	Rep 1	Rep 2	Rep 3	Rep 1	Rep 2	Rep 3
0	0.031	0.01	0.01	0.003	0.014	0.009	0.01	0.007	0.01	0.003	0.01	0.008	0.002	0.01	0.011	0.01	0.001	0.02
8	0.012	0.023	0.011	0.002	0.01	0.007	0.009	0.01	0.02	0.011	0.03	0.01	0.01	0.012	0.01	0.011	0.02	0.01
12	0.054	0.098	0.066	0.001	0.003	0.003	0.1	0.053	0.075	0.012	0.084	0.086	0.007	0.031	0.02	0.053	0.018	0.0223
16.5	0.061	0.08	0.071	0.087	0.07	0.088	0.189	0.176	0.182	0.161	0.184	0.179	0.009	0.098	0.072	0.027	0.044	0.032
19.5	0.075	0.103	0.087	0.068	0.079	0.076	0.196	0.18	0.193	0.184	0.171	0.189	0.046	0.127	0.136	0.045	0.067	0.05
21.5	0.086	0.113	0.092	0.084	0.082	0.085	0.203	0.166	0.182	0.188	0.161	0.181	0.063	0.162	0.086	0.047	0.067	0.058
26.5	0.094	0.114	0.101	0.055	0.07	0.061	0.215	0.183	0.194	0.182	0.175	0.179	0.258	0.264	0.225	0.047	0.086	0.098
40.5	0.059	0.092	0.097	0.057	0.042	0.053							0.221	0.274	0.259	0.044	0.063	0.052
45.5	0.078	0.09	0.093	0.081	0.076	0.069							0.223	0.263	0.224	0.04	0.035	0.049

## Sheet: Fig 5
Formaldehyde resistance of efgA efgB double mutants indicates efgBevo1 is a gain-of-function allele.
	4 mM formaldehyde												6 mM formaldehyde												8 mM formaldehyde												10 mM formaldehyde												12 mM formaldehyde
	wild-type			ΔefgA			ΔefgA ΔefgB			ΔefgA efgBevo1			wild-type			ΔefgA			ΔefgA ΔefgB			ΔefgA efgBevo1			wild-type			ΔefgA			ΔefgA ΔefgB			ΔefgA efgBevo1			wild-type			ΔefgA			ΔefgA ΔefgB			ΔefgA efgBevo1			wild-type
Time (hr)	Rep1	Rep2	Rep3	Rep1	Rep2	Rep3	Rep1	Rep2	Rep3	Rep1	Rep2	Rep3	Rep1	Rep2	Rep3	Rep1	Rep2	Rep3	Rep1	Rep2	Rep3	Rep1	Rep2	Rep3	Rep1	Rep2	Rep3	Rep1	Rep2	Rep3	Rep1	Rep2	Rep3	Rep1	Rep2	Rep3	Rep1	Rep2	Rep3	Rep1	Rep2	Rep3	Rep1	Rep2	Rep3	Rep1	Rep2	Rep3	Rep1
6.5	0.05	0.05	0.04	0.05	0.05	0.04	0.05	0.05	0.05	0.05	0.05	0.05	0.05	0.05	0.02	0.05	0.05	0.05	0.05	0.05	0.05	0.05	0.05	0.05	0.05	0.05	0.02	0.05	0.05	0.06	0.05	0.05	0.05	0.05	0.05	0.05	0.05	0.05	0.02	0.05	0.05	0.05	0.05	0.05	0.05	0.05	0.05	0.04	0.05
9.25	0.04	0.04	0.04	0.18	0.21	0.021	0.21	0.2	0.21	0.22	0.22	0.24	0.02	0.04	0.02	0.1	0.11	0.12	0.08	0.06	0.06	0.14	0.17	0.14	0.04	0.04	0.03	0.08	0.04	0.05	0.06	0.03	0.02	0.05	0.08	0.09	0.02	0.03	0.02	0.06	0.05	0.05	0.06	0.03	0.07	0.04	0.03	0	0.04
11.25	0.02	0.03	0	0.28	0.31	0.031	0.31	0.3	0.27	0.31	0.35	0.37	0.02	0.04	0.02	0.11	0.18	0.15	0.09	0.08	0.07	0.21	0.26	0.27	0.07	0.04	0.04	0.08	0.05	0.05	0.03	0.03	0.02	0.07	0.1	0.11	0.02	0.02	0.03	0.04	0.04	0.05	0.02	0.03	0.03	0.02	0.02	0.01	0.07
13.25	0.03	0.06	0.05	0.48	0.51	0.5	0.49	0.49	0.46	0.54	0.56	0.56	0.03	0.05	0.04	0.19	0.26	0.22	0.12	0.09	0.09	0.32	0.41	0.38	0.06	0.02	0.02	0.09	0.08	0.04	0.06	0.04	0.05	0.11	0.14	0.12	0.03	0.05	0	0.05	0.08	0.06	0.05	0.07	0.04	0.04	0.03	0.04	0.08
15.25	0	0.02	0.04	0.65	0.7	0.67	0.64	0.63	0.61	0.77	0.78	0.75	0.01	0	0	0.24	0.32	0.3	0.08	0.07	0.07	0.51	0.58	0.58	0.01	0	0.06	0.07	0.02	0.03	0	0.02	0	0.11	0.13	0.18	0.02	0.03	0.05	0.05	0.02	0.04	0.02	0	0	0.05	0	0.05	0.04
17.25	0.04	0.02	0.04	1.02	1.07	1.05	1	1.02	0.94	1.15	1.26	1.23	0.01	0.03	0.08	0.38	0.52	0.47	0.12	0.13	0.14	0.73	0.76	0.75	0.06	0.04	0.02	0.08	0.07	0.06	0.02	0.02	0.02	0.19	0.23	0.17	0.03	0.05	0	0.05	0.08	0.06	0.03	0.01	0.02	0.03	0.02	0.03	0.05
19.25	0.01	0.04	0.02										0	0.04	0.02	0.58	0.69	0.63	0.16	0.18	0.19	1.05	1.06	1.05	0.01	0.06	0.02	0.07	0.05	0.06	0.04	0.01	0.04	0.22	0.3	0.32	0	0.05	0.05	0	0.1	0.04	0	0	0.07	0	0.05	0.04	0.05
21.25	0.03	0	0.02										0.03	0	0.07	0.72	0.85	0.83	0.22	0.24	0.24				0.04	0	0.03	0.1	0	0.04	0	0	0	0.41	0.4	0.47	0	0	0.02	0	0	0.01	0	0	0	0	0	0.02	0
23.25	0.08	0.05	0.06										0.05	0.06	0.03	1.12	1.18	1.14	0.48	0.44	0.41				0.09	0.03	0.04	0.1	0.11	0.09	0.06	0.04	0.04	0.67	0.67	0.62	0.03	0.05	0.06	0.12	0.11	0.1	0.09	0.04	0.08	0.07	0.06	0.05	0.1
25.25	0.02	0.02	0.02										0.02	0.06	0.04				0.59	0.6	0.58				0.06	0.04	0.02	0.05	0.04	0.05	0.05	0.05	0.03	0.86	0.89	0.88	0	0.02	0.03	0.06	0.05	0.09	0.07	0.02	0.04	0.03	0.09	0.06	0.03
30.75	0.07	0.04	0.05										0.05	0.06	0.04				1.3	1.35	1.35				0.08	0.05	0.04	0.11	0.09	0.12	0.06	0.11	0.07	1.9	1.9	1.4	0.02	0.06	0	0.09	0.1	0.1	0.07	0.06	0.06	0.07	0.16	0.1	0.07
33.25	0.03	0.07	0.05										0.06	0.03	0.02										0.1	0.04	0	0.1	0.11	0.1	0.06	0.05	0.06				0.04	0.03	0	0.1	0.15	0.09	0.02	0.11	0.05	0.05	0.2	0.14	0.08
35.75	0	0	0.01										0.02	0	0.03										0	0	0.06	0	0	0.05	0	0	0				0.03	0	0.02	0	0	0.02	0	0	0	0.13	0.25	0.19	0
37.75	0	0	0.04										0	0	0.04										0.02	0.02	0.03	0	0	0.02	0	0	0.03				0	0	0.02	0	0	0	0	0	0.03	0.22	0.43	0.36	0
39.5	0.05	0.04	0										0.04	0.05	0.02										0.04	0	0.04	0.12	0.15	0.013	0	0	0.04				0	0.04	0.02	0.04	0	0.02	0.03	0	0	0.29	0.57	0.5	0.02
41.5	0.04	0	0										0	0	0.04										0.03	0	0.04	0.12	0.26	0.16	0	0	0				0	0	0.03	0	0.03	0.04	0	0	0	0.46	0.73	0.69	0.04
43.5	0.05	0.03	0.02										0.04	0.04	0										0	0	0.02	0.13	0.36	0.24	0.04	0.03	0				0.02	0	0.02	0	0.02	0	0	0	0.04	0.67	1	0.89	0
45.75	0.04	0.05	0.05										0	0	0.02										0	0.03	0	0.19	0.55	0.43	0	0	0				0.02	0.03	0.03	0	0	0.01	0.02	0	0	0.81	1.33	1.21	0.03
47.25	0.04	0.04	0.05										0.02	0.01	0.02										0.01	0.02	0.01	0.18	0.62	0.57	0.04	0.03	0.02				0.01	0.02	0.02	0.02	0.02	0.01	0.03	0.01	0.01				0.03
[truncated: 11 more columns]

## Sheet: Fig 7 &S15
Microscale isothermal calorimetry indicates EfgA binds formaldehyde but not methanol, formate, or acetaldehyde.
	Raw Heat Rate (µJ / s or µcal / s)
	EfgA (50 uM) and 25 mM Formaldehyde (Fig 7A, S15A)						Boiled EfgA (50 uM) and 25 mM Formaldehyde (Fig S15B)						EfgA (50 uM) and 25 mM Methanol (Fig 7B, S15C)						EfgA (50 uM) and 25 mM Formate (Fig 7B, S15D)						EfgA #1 50 uM and 25 mM Acetaldehyde (Fig 7B, S15E)
	Rep 1		Rep 2		Rep 3		Rep 1		Rep 2		Rep 3		Rep 1		Rep 2		Rep 3		Rep 1		Rep 2		Rep 3		Rep 1		Rep 2		Rep 3
Time (seconds)	(µJ / s)	(µcal / s)	(µJ / s)	(µcal / s)	(µJ / s)	(µcal / s)	(µJ / s)	(µcal / s)	(µJ / s)	(µcal / s)	(µJ / s)	(µcal / s)	(µJ / s)	(µcal / s)	(µJ / s)	(µcal / s)	(µJ / s)	(µcal / s)	(µJ / s)	(µcal / s)	(µJ / s)	(µcal / s)	(µJ / s)	(µcal / s)	(µJ / s)	(µcal / s)	(µJ / s)	(µcal / s)	(µJ / s)	(µcal / s)
0	176.883	42.2761	176.733	42.2401	176.633	42.2162	176.664	42.2238	176.657	42.2221	176.653	42.2211	176.645	42.2192	176.681	42.2278	177.08	42.3231	176.668	42.2247	176.69	42.23	176.659	42.2226	176.661	42.223	176.677	42.2267	176.69	42.2299
1	176.883	42.276	176.732	42.24	176.633	42.2162	176.664	42.2237	176.657	42.2221	176.654	42.2213	176.645	42.2191	176.681	42.2278	177.079	42.323	176.668	42.2248	176.69	42.23	176.659	42.2226	176.661	42.2229	176.676	42.2267	176.689	42.2298
2	176.883	42.2759	176.732	42.2399	176.633	42.2163	176.664	42.2237	176.657	42.2221	176.654	42.2214	176.645	42.2192	176.681	42.2277	177.079	42.3229	176.669	42.2248	176.69	42.23	176.659	42.2226	176.661	42.2229	176.676	42.2267	176.689	42.2297
3	176.882	42.2758	176.731	42.2398	176.633	42.2163	176.664	42.2236	176.657	42.2221	176.655	42.2215	176.645	42.2192	176.681	42.2277	177.079	42.3228	176.669	42.2249	176.69	42.23	176.659	42.2226	176.661	42.223	176.676	42.2267	176.689	42.2297
4	176.882	42.2757	176.731	42.2398	176.633	42.2163	176.663	42.2236	176.657	42.222	176.655	42.2216	176.645	42.2193	176.68	42.2275	177.078	42.3227	176.669	42.225	176.69	42.2299	176.659	42.2226	176.661	42.223	176.677	42.2267	176.689	42.2297
5	176.881	42.2756	176.731	42.2397	176.633	42.2162	176.663	42.2235	176.657	42.222	176.656	42.2217	176.646	42.2193	176.68	42.2274	177.077	42.3225	176.67	42.2251	176.69	42.2298	176.659	42.2225	176.661	42.223	176.677	42.2268	176.689	42.2297
6	176.881	42.2755	176.731	42.2397	176.633	42.2162	176.663	42.2234	176.657	42.2221	176.656	42.2219	176.646	42.2194	176.679	42.2273	177.077	42.3224	176.67	42.2252	176.689	42.2298	176.659	42.2225	176.661	42.223	176.677	42.2268	176.689	42.2297
7	176.88	42.2754	176.731	42.2397	176.633	42.2162	176.663	42.2234	176.657	42.2221	176.657	42.222	176.646	42.2194	176.679	42.2272	177.077	42.3223	176.67	42.2252	176.689	42.2297	176.659	42.2225	176.661	42.2229	176.677	42.2268	176.689	42.2298
8	176.88	42.2754	176.731	42.2397	176.633	42.2162	176.662	42.2233	176.657	42.2221	176.657	42.2221	176.646	42.2194	176.678	42.2271	177.076	42.3222	176.671	42.2253	176.689	42.2297	176.659	42.2226	176.66	42.2228	176.677	42.2268	176.689	42.2297
9	176.88	42.2753	176.73	42.2396	176.632	42.2161	176.662	42.2233	176.657	42.2221	176.658	42.2223	176.646	42.2195	176.678	42.2271	177.076	42.3221	176.671	42.2254	176.689	42.2298	176.659	42.2226	176.66	42.2227	176.676	42.2266	176.689	42.2297
10	176.879	42.2752	176.73	42.2394	176.632	42.216	176.662	42.2233	176.657	42.2221	176.658	42.2223	176.646	42.2195	176.678	42.2271	177.075	42.3219	176.671	42.2255	176.69	42.2299	176.66	42.2227	176.659	42.2225	176.676	42.2265	176.689	42.2296
11	176.879	42.2751	176.729	42.2392	176.631	42.2159	176.663	42.2234	176.657	42.222	176.658	42.2224	176.646	42.2194	176.678	42.227	177.074	42.3217	176.671	42.2255	176.69	42.23	176.66	42.2227	176.659	42.2224	176.675	42.2263	176.688	42.2294
12	176.879	42.2751	176.727	42.2387	176.63	42.2155	176.663	42.2234	176.656	42.2219	176.658	42.2224	176.645	42.2192	176.677	42.2267	177.073	42.3215	176.671	42.2255	176.69	42.23	176.66	42.2227	176.658	42.2223	176.674	42.2261	176.686	42.229
13	176.878	42.275	176.725	42.2382	176.628	42.215	176.662	42.2233	176.656	42.2218	176.658	42.2223	176.644	42.219	176.675	42.2264	177.072	42.3213	176.671	42.2254	176.69	42.23	176.659	42.2226	176.657	42.222	176.672	42.2257	176.684	42.2286
14	176.878	42.2747	176.722	42.2375	176.624	42.2143	176.662	42.2232	176.656	42.2217	176.657	42.2221	176.643	42.2186	176.674	42.226	177.072	42.3212	176.671	42.2254	176.69	42.2299	176.659	42.2225	176.655	42.2217	176.67	42.2252	176.682	42.2279
15	176.876	42.2744	176.718	42.2366	176.62	42.2133	176.661	42.2231	176.655	42.2216	176.656	42.2219	176.641	42.2182	176.672	42.2256	177.072	42.3213	176.671	42.2253	176.689	42.2298	176.659	42.2224	176.653	42.2212	176.668	42.2246	176.679	42.2272
16	176.874	42.2739	176.714	42.2356	176.615	42.212	176.661	42.2229	176.655	42.2215	176.655	42.2216	176.639	42.2178	176.67	42.2252	177.073	42.3215	176.671	42.2253	176.689	42.2297	176.658	42.2223	176.651	42.2206	176.665	42.2239	176.676	42.2265
17	176.871	42.2732	176.709	42.2345	176.609	42.2106	176.66	42.2227	176.654	42.2214	176.654	42.2213	176.638	42.2174	176.669	42.2249	177.075	42.3219	176.67	42.2252	176.688	42.2295	176.658	42.2222	176.648	42.22	176.662	42.2232	176.672	42.2257
18	176.867	42.2723	176.704	42.2332	176.602	42.2089	176.659	42.2225	176.654	42.2213	176.652	42.2209	176.636	42.217	176.668	42.2247	177.076	42.3222	176.67	42.2252	176.688	42.2295	176.657	42.2221	176.646	42.2193	176.659	42.2225	176.669	42.225
19	176.862	42.2711	176.698	42.2317	176.594	42.2071	176.658	42.2222	176.654	42.2212	176.65	42.2204	176.634	42.2166	176.667	42.2245	177.078	42.3227	176.67	42.2251	176.688	42.2293	176.657	42.222	176.643	42.2187	176.656	42.2218	176.667	42.2244
20	176.857	42.2698	176.691	42.2301	176.586	42.2051	176.656	42.2218	176.653	42.2211	176.648	42.2199	176.632	42.2162	176.667	42.2244	177.08	42.3231	176.67	42.2251	176.687	42.2292	176.656	42.2218	176.641	42.2181	176.653	42.2211	176.664	42.2237
21	176.851	42.2683	176.684	42.2285	176.577	42.2029	176.654	42.2214	176.653	42.221	176.646	42.2193	176.631	42.2158	176.667	42.2244	177.082	42.3235	176.669	42.225	176.687	42.2291	176.656	42.2217	176.638	42.2176	176.651	42.2206	176.662	42.2232
22	176.844	42.2667	176.677	42.2267	176.568	42.2007	176.652	42.2209	176.652	42.2208	176.643	42.2187	176.629	42.2154	176.666	42.2243	177.083	42.3239	176.669	42.225	176.686	42.229	176.655	42.2215	176.636	42.2171	176.649	42.2201	176.66	42.2226
23	176.836	42.2649	176.669	42.2249	176.558	42.1983	176.65	42.2203	176.651	42.2206	176.64	42.2179	176.628	42.2151	176.666	42.2242	177.085	42.3244	176.669	42.2249	176.686	42.2289	176.654	42.2213	176.634	42.2166	176.647	42.2196	176.657	42.2221
24	176.828	42.2629	176.662	42.2231	176.548	42.1959	176.647	42.2196	176.65	42.2204	176.636	42.217	176.627	42.2148	176.665	42.224	177.088	42.325	176.669	42.2248	176.685	42.2288	176.653	42.2212	176.632	42.2161	176.645	42.2193	176.655	42.2217
25	176.82	42.2609	176.654	42.2214	176.537	42.1934	176.644	42.2189	176.649	42.2202	176.632	42.216	176.626	42.2146	176.665	42.2239	177.09	42.3256	176.668	42.2248	176.685	42.2287	176.653	42.221	176.63	42.2156	176.644	42.2189	176.654	42.2213
26	176.811	42.2587	176.647	42.2197	176.527	42.191	176.641	42.2181	176.648	42.2199	176.628	42.2151	176.626	42.2146	176.665	42.2239	177.093	42.3262	176.668	42.2247	176.684	42.2285	176.652	42.221	176.628	42.2152	176.643	42.2187	176.653	42.221
27	176.801	42.2565	176.641	42.2183	176.517	42.1887	176.637	42.2173	176.647	42.2196	176.624	42.2141	176.626	42.2146	176.665	42.2241	177.095	42.3268	176.668	42.2247	176.683	42.2283	176.652	42.2209	176.627	42.2148	176.642	42.2185	176.652	42.2208
28	176.792	42.2543	176.636	42.2169	176.509	42.1866	176.634	42.2165	176.646	42.2194	176.62	42.2132	176.627	42.2148	176.667	42.2243	177.098	42.3274	176.668	42.2248	176.683	42.2282	176.652	42.2209	176.626	42.2146	176.642	42.2185	176.652	42.2208
29	176.783	42.2521	176.631	42.2158	176.501	42.1847	176.631	42.2157	176.645	42.2191	176.616	42.2122	176.628	42.2151	176.668	42.2247	177.1	42.3279	176.669	42.2248	176.682	42.2281	176.653	42.221	176.626	42.2146	176.643	42.2187	176.652	42.221
30	176.774	42.2501	176.627	42.2148	176.494	42.1831	176.627	42.2149	176.643	42.2187	176.612	42.2113	176.629	42.2154	176.67	42.2252	177.101	42.3282	176.669	42.2248	176.682	42.2281	176.653	42.221	176.626	42.2147	176.644	42.219	176.654	42.2212
31	176.767	42.2482	176.623	42.214	176.488	42.1817	176.624	42.2141	176.642	42.2184	176.608	42.2104	176.631	42.2157	176.672	42.2256	177.102	42.3283	176.669	42.2248	176.682	42.228	176.653	42.221	176.627	42.2148	176.646	42.2194	176.655	42.2215
32	176.76	42.2466	176.62	42.2133	176.484	42.1807	176.62	42.2132	176.64	42.218	176.604	42.2094	176.632	42.216	176.673	42.2259	177.102	42.3284	176.669	42.2248	176.682	42.228	176.653	42.221	176.628	42.215	176.648	42.2198	176.656	42.2219
33	176.754	42.2452	176.618	42.2127	176.48	42.1798	176.616	42.2123	176.638	42.2176	176.6	42.2085	176.633	42.2163	176.674	42.2261	177.102	42.3284	176.668	42.2248	176.682	42.228	176.653	42.221	176.629	42.2153	176.649	42.2202	176.658	42.2222
34	176.749	42.244	176.616	42.2124	176.478	42.1792	176.612	42.2114	176.636	42.2171	176.597	42.2076	176.634	42.2165	176.675	42.2263	177.102	42.3284	176.668	42.2247	176.682	42.228	176.652	42.221	176.63	42.2156	176.651	42.2206	176.659	42.2225
35	176.745	42.243	176.615	42.2121	176.476	42.1787	176.609	42.2105	176.634	42.2166	176.593	42.2067	176.635	42.2168	176.675	42.2264	177.101	42.3282	176.668	42.2247	176.682	42.2281	176.653	42.221	176.631	42.2159	176.653	42.221	176.66	42.2228
36	176.741	42.2422	176.615	42.2119	176.474	42.1784	176.605	42.2096	176.632	42.2161	176.59	42.2059	176.636	42.2171	176.676	42.2265	177.101	42.3281	176.668	42.2247	176.683	42.2282	176.653	42.221	176.632	42.2162	176.654	42.2213	176.661	42.223
37	176.739	42.2417	176.615	42.2119	176.474	42.1783	176.602	42.2088	176.63	42.2155	176.586	42.2052	176.637	42.2174	176.676	42.2266	177.1	42.3279	176.668	42.2247	176.683	42.2282	176.653	42.221	176.634	42.2164	176.655	42.2216	176.662	42.2233
38	176.737	42.2413	176.615	42.212	176.474	42.1783	176.598	42.208	176.627	42.215	176.583	42.2045	176.638	42.2176	176.677	42.2267	177.099	42.3276	176.668	42.2247	176.683	42.2282	176.653	42.221	176.635	42.2167	176.656	42.2219	176.663	42.2235
39	176.737	42.241	176.616	42.2121	176.475	42.1785	176.595	42.2072	176.625	42.2145	176.581	42.2038	176.639	42.2177	176.677	42.2269	177.098	42.3274	176.668	42.2247	176.683	42.2282	176.653	42.221	176.636	42.217	176.657	42.2221	176.664	42.2237
40	176.736	42.2409	176.616	42.2123	176.477	42.1789	176.592	42.2064	176.623	42.214	176.578	42.2033	176.64	42.2179	176.678	42.227	177.097	42.3271	176.668	42.2247	176.683	42.2283	176.652	42.2209	176.637	42.2173	176.658	42.2223	176.665	42.2239
41	176.736	42.2409	176.618	42.2126	176.479	42.1794	176.589	42.2057	176.621	42.2135	176.576	42.2028	176.64	42.218	176.678	42.227	177.096	42.3269	176.668	42.2247	176.683	42.2283	176.652	42.2208	176.639	42.2176	176.659	42.2225	176.666	42.2241
42	176.736	42.241	176.619	42.213	176.481	42.1799	176.585	42.2049	176.619	42.213	176.574	42.2023	176.64	42.218	176.678	42.2271	177.095	42.3267	176.668	42.2247	176.684	42.2284	176.651	42.2206	176.64	42.2179	176.66	42.2227	176.667	42.2244
43	176.737	42.2412	176.621	42.2134	176.484	42.1806	176.582	42.2042	176.617	42.2126	176.572	42.2018	176.64	42.218	176.678	42.227	177.094	42.3265	176.668	42.2247	176.684	42.2284	176.65	42.2204	176.641	42.2182	176.661	42.2229	176.668	42.2246
44	176.738	42.2415	176.622	42.2138	176.486	42.1813	176.579	42.2035	176.616	42.2121	176.571	42.2014	176.64	42.218	176.677	42.2269	177.093	42.3262	176.668	42.2247	176.684	42.2285	176.65	42.2203	176.642	42.2184	176.662	42.2232	176.669	42.2249
45	176.74	42.2419	176.624	42.2142	176.489	42.182	176.577	42.2028	176.614	42.2117	176.569	42.201	176.64	42.218	176.677	42.2268	177.092	42.3259	176.668	42.2247	176.684	42.2285	176.649	42.2201	176.643	42.2186	176.663	42.2234	176.67	42.2252
46	176.742	42.2423	176.626	42.2147	176.492	42.1827	176.574	42.2022	176.613	42.2114	176.568	42.2007	176.64	42.218	176.677	42.2267	177.091	42.3256	176.669	42.2248	176.684	42.2285	176.648	42.22	176.644	42.2189	176.664	42.2236	176.671	42.2254
47	176.743	42.2427	176.629	42.2152	176.496	42.1835	176.572	42.2016	176.611	42.2111	176.566	42.2004	176.64	42.218	176.676	42.2267	177.089	42.3254	176.669	42.2249	176.684	42.2286	176.648	42.2199	176.645	42.2191	176.664	42.2238	176.672	42.2256
48	176.745	42.2431	176.631	42.2158	176.499	42.1843	176.569	42.2011	176.61	42.2109	176.566	42.2002	176.64	42.218	176.676	42.2266	177.088	42.3251	176.669	42.225	176.685	42.2286	176.648	42.2198	176.645	42.2193	176.665	42.2239	176.673	42.2258
49	176.747	42.2435	176.633	42.2163	176.502	42.1851	176.567	42.2006	176.61	42.2107	176.565	42.2001	176.64	42.218	176.676	42.2266	177.087	42.3249	176.67	42.2251	176.685	42.2287	176.647	42.2197	176.646	42.2194	176.666	42.2241	176.674	42.226
50	176.749	42.244	176.635	42.2168	176.506	42.1859	176.566	42.2002	176.609	42.2105	176.565	42.2	176.64	42.218	176.676	42.2266	177.087	42.3247	176.67	42.2251	176.685	42.2287	176.646	42.2195	176.646	42.2195	176.666	42.2243	176.675	42.2263
51	176.751	42.2444	176.638	42.2174	176.509	42.1868	176.564	42.1999	176.608	42.2104	176.565	42.2	176.64	42.218	176.676	42.2267	177.086	42.3245	176.67	42.2252	176.685	42.2287	176.646	42.2194	176.647	42.2196	176.667	42.2245	176.676	42.2265
52	176.753	42.2449	176.64	42.2179	176.513	42.1876	176.563	42.1996	176.608	42.2103	176.565	42.2	176.64	42.218	176.677	42.2267	177.085	42.3243	176.67	42.2252	176.685	42.2288	176.645	42.2192	176.647	42.2197	176.668	42.2247	176.676	42.2267
53	176.755	42.2454	176.642	42.2184	176.516	42.1884	176.562	42.1993	176.607	42.2102	176.565	42.2001	176.64	42.218	176.677	42.2267	177.084	42.3241	176.67	42.2252	176.685	42.2288	176.644	42.219	176.648	42.2198	176.669	42.2248	176.677	42.2269
54	176.757	42.2459	176.644	42.219	176.52	42.1892	176.561	42.1991	176.607	42.2101	176.566	42.2002	176.64	42.218	176.677	42.2268	177.083	42.3239	176.671	42.2253	176.685	42.2288	176.644	42.2189	176.648	42.2199	176.669	42.225	176.678	42.2271
55	176.759	42.2463	176.647	42.2195	176.523	42.1899	176.56	42.1989	176.607	42.21	176.566	42.2003	176.64	42.2179	176.677	42.2268	177.082	42.3237	176.671	42.2253	176.686	42.2289	176.643	42.2187	176.649	42.2201	176.67	42.2252	176.679	42.2272
56	176.761	42.2468	176.649	42.2201	176.526	42.1907	176.56	42.1988	176.606	42.2099	176.567	42.2005	176.64	42.2179	176.677	42.2268	177.082	42.3235	176.671	42.2254	176.686	42.2289	176.643	42.2186	176.649	42.2202	176.671	42.2253	176.679	42.2274
57	176.763	42.2473	176.651	42.2206	176.529	42.1913	176.56	42.1988	176.606	42.2098	176.568	42.2007	176.64	42.2179	176.677	42.2268	177.081	42.3234	176.671	42.2255	176.686	42.2289	176.642	42.2185	176.65	42.2203	176.671	42.2253	176.68	42.2275
58	176.765	42.2477	176.653	42.2211	176.531	42.192	176.56	42.1988	176.605	42.2097	176.569	42.2009	176.64	42.2179	176.677	42.2268	177.08	42.3232	176.672	42.2255	176.686	42.2289	176.642	42.2184	176.65	42.2204	176.671	42.2254	176.68	42.2276
59	176.766	42.2481	176.655	42.2216	176.534	42.1926	176.56	42.1988	176.605	42.2096	176.57	42.2011	176.64	42.2179	176.677	42.2268	177.08	42.3231	176.672	42.2255	176.686	42.229	176.641	42.2183	176.651	42.2206	176.671	42.2254	176.68	42.2276
60	176.768	42.2485	176.657	42.222	176.536	42.1932	176.56	42.1989	176.604	42.2095	176.571	42.2014	176.64	42.218	176.677	42.2269	177.079	42.323	176.671	42.2255	176.686	42.229	176.641	42.2183	176.652	42.2207	176.671	42.2253	176.68	42.2277
61	176.769	42.2489	176.659	42.2224	176.539	42.1938	176.561	42.199	176.604	42.2093	176.572	42.2018	176.64	42.218	176.678	42.227	177.079	42.3228	176.671	42.2254	176.686	42.229	176.641	42.2182	176.652	42.2209	176.671	42.2253	176.681	42.2277
62	176.771	42.2493	176.66	42.2228	176.541	42.1943	176.561	42.1991	176.603	42.2091	176.574	42.2021	176.64	42.218	176.678	42.227	177.078	42.3226	176.671	42.2253	176.686	42.2289	176.641	42.2182	176.653	42.2211	176.671	42.2253	176.681	42.2277
63	176.773	42.2498	176.662	42.2232	176.543	42.1948	176.562	42.1992	176.603	42.209	176.575	42.2024	176.64	42.2179	176.678	42.227	177.077	42.3225	176.67	42.2252	176.686	42.2289	176.641	42.2182	176.654	42.2213	176.671	42.2254	176.681	42.2278
64	176.775	42.2503	176.663	42.2235	176.545	42.1954	176.562	42.1994	176.602	42.209	176.576	42.2027	176.64	42.2179	176.678	42.227	177.077	42.3223	176.67	42.2251	176.686	42.2289	176.641	42.2182	176.655	42.2215	176.671	42.2254	176.681	42.2278
65	176.777	42.2507	176.665	42.2239	176.547	42.1958	176.563	42.1996	176.603	42.209	176.577	42.2029	176.64	42.2179	176.678	42.2269	177.076	42.3222	176.67	42.2251	176.686	42.2289	176.641	42.2181	176.656	42.2218	176.671	42.2255	176.681	42.2278
66	176.779	42.2512	176.666	42.2242	176.549	42.1963	176.564	42.1998	176.603	42.2091	176.578	42.2032	176.64	42.2179	176.677	42.2269	177.076	42.3221	176.67	42.2251	176.686	42.2289	176.64	42.2181	176.657	42.222	176.671	42.2255	176.681	42.2278
67	176.781	42.2516	176.667	42.2245	176.551	42.1968	176.565	42.2001	176.603	42.2091	176.579	42.2034	176.639	42.2178	176.677	42.2269	177.075	42.322	176.67	42.2251	176.686	42.2289	176.64	42.218	176.658	42.2222	176.671	42.2255	176.681	42.2278
68	176.782	42.2519	176.669	42.2248	176.553	42.1972	176.566	42.2003	176.603	42.2092	176.58	42.2036	176.639	42.2178	176.677	42.2269	177.075	42.3218	176.67	42.2252	176.685	42.2288	176.64	42.218	176.658	42.2223	176.671	42.2255	176.681	42.2278
69	176.783	42.2522	176.67	42.2251	176.555	42.1977	176.567	42.2006	176.604	42.2093	176.581	42.2038	176.639	42.2178	176.678	42.2269	177.074	42.3217	176.67	42.2252	176.685	42.2288	176.64	42.2179	176.659	42.2224	176.671	42.2255	176.681	42.2278
70	176.785	42.2525	176.671	42.2253	176.557	42.1981	176.568	42.2008	176.604	42.2093	176.582	42.2041	176.639	42.2177	176.678	42.227	177.073	42.3215	176.67	42.2251	176.685	42.2288	176.64	42.2179	176.659	42.2225	176.671	42.2255	176.681	42.2277
71	176.786	42.2528	176.672	42.2255	176.558	42.1985	176.569	42.201	176.604	42.2094	176.583	42.2044	176.639	42.2177	176.678	42.227	177.072	42.3212	176.67	42.2251	176.685	42.2287	176.64	42.218	176.659	42.2226	176.671	42.2255	176.681	42.2277
72	176.787	42.2531	176.673	42.2258	176.56	42.1988	176.57	42.2012	176.605	42.2096	176.585	42.2047	176.639	42.2177	176.678	42.227	177.071	42.3209	176.669	42.225	176.685	42.2287	176.64	42.2179	176.659	42.2226	176.671	42.2255	176.68	42.2276
73	176.788	42.2534	176.674	42.226	176.561	42.1992	176.57	42.2014	176.606	42.2098	176.586	42.2051	176.639	42.2176	176.678	42.227	177.07	42.3206	176.669	42.2249	176.685	42.2287	176.64	42.2179	176.66	42.2227	176.671	42.2255	176.68	42.2275
74	176.79	42.2538	176.675	42.2262	176.563	42.1995	176.571	42.2015	176.607	42.2101	176.587	42.2054	176.638	42.2176	176.678	42.227	177.068	42.3203	176.669	42.2249	176.685	42.2287	176.639	42.2178	176.66	42.2227	176.671	42.2255	176.68	42.2274
75	176.791	42.2541	176.676	42.2265	176.564	42.1999	176.572	42.2018	176.608	42.2104	176.589	42.2057	176.638	42.2176	176.678	42.2271	177.067	42.32	176.669	42.225	176.685	42.2287	176.639	42.2177	176.66	42.2228	176.672	42.2255	176.679	42.2274
76	176.792	42.2544	176.677	42.2268	176.566	42.2002	176.573	42.202	176.609	42.2106	176.59	42.206	176.638	42.2176	176.678	42.2272	177.066	42.3198	176.67	42.2251	176.685	42.2287	176.639	42.2176	176.66	42.2228	176.672	42.2255	176.679	42.2274
77	176.793	42.2546	176.678	42.2271	176.567	42.2006	176.574	42.2022	176.61	42.2109	176.591	42.2063	176.638	42.2175	176.679	42.2273	177.065	42.3196	176.67	42.2251	176.685	42.2286	176.638	42.2175	176.66	42.2228	176.672	42.2256	176.679	42.2273
78	176.794	42.2548	176.68	42.2274	176.569	42.2009	176.575	42.2025	176.611	42.2111	176.592	42.2066	176.638	42.2175	176.679	42.2274	177.065	42.3195	176.67	42.2252	176.684	42.2285	176.638	42.2174	176.66	42.2227	176.672	42.2256	176.679	42.2273
79	176.795	42.2549	176.681	42.2277	176.57	42.2012	176.576	42.2027	176.612	42.2112	176.594	42.2069	176.638	42.2175	176.68	42.2275	177.064	42.3194	176.67	42.2253	176.684	42.2285	176.638	42.2174	176.66	42.2227	176.672	42.2255	176.679	42.2272
80	176.795	42.255	176.682	42.2279	176.571	42.2016	176.577	42.2029	176.612	42.2114	176.595	42.2072	176.638	42.2174	176.68	42.2275	177.064	42.3194	176.671	42.2253	176.684	42.2284	176.637	42.2173	176.659	42.2226	176.671	42.2255	176.678	42.2271
81	176.795	42.2551	176.682	42.2281	176.573	42.202	176.577	42.203	176.613	42.2116	176.597	42.2076	176.638	42.2174	176.68	42.2276	177.064	42.3193	176.671	42.2253	176.684	42.2284	176.637	42.2173	176.659	42.2225	176.671	42.2255	176.678	42.2271
82	176.796	42.2552	176.684	42.2284	176.574	42.2023	176.578	42.2032	176.614	42.2117	176.598	42.208	176.638	42.2174	176.68	42.2276	177.064	42.3193	176.671	42.2254	176.683	42.2284	176.637	42.2173	176.659	42.2225	176.671	42.2255	176.678	42.227
83	176.796	42.2553	176.685	42.2286	176.576	42.2027	176.579	42.2033	176.615	42.2119	176.6	42.2084	176.638	42.2174	176.681	42.2277	177.064	42.3192	176.671	42.2254	176.683	42.2284	176.637	42.2172	176.659	42.2224	176.671	42.2254	176.678	42.227
84	176.797	42.2556	176.686	42.2289	176.577	42.203	176.579	42.2035	176.616	42.2122	176.602	42.2088	176.638	42.2175	176.681	42.2277	177.063	42.3192	176.671	42.2254	176.683	42.2284	176.636	42.2171	176.659	42.2224	176.671	42.2254	176.678	42.227
85	176.799	42.2559	176.687	42.2292	176.579	42.2034	176.58	42.2037	176.617	42.2124	176.603	42.2091	176.639	42.2176	176.681	42.2277	177.063	42.3192	176.671	42.2254	176.684	42.2284	176.636	42.217	176.658	42.2224	176.671	42.2254	176.678	42.2271
86	176.8	42.2562	176.688	42.2294	176.58	42.2037	176.581	42.204	176.617	42.2126	176.604	42.2094	176.639	42.2178	176.681	42.2278	177.064	42.3192	176.671	42.2254	176.684	42.2284	176.636	42.217	176.658	42.2224	176.671	42.2254	176.678	42.2271
87	176.801	42.2566	176.689	42.2296	176.582	42.2041	176.583	42.2043	176.618	42.2128	176.605	42.2097	176.64	42.2179	176.681	42.2279	177.064	42.3193	176.671	42.2254	176.684	42.2284	176.636	42.2169	176.658	42.2223	176.671	42.2255	176.679	42.2272
88	176.803	42.2569	176.69	42.2298	176.583	42.2044	176.584	42.2046	176.619	42.213	176.606	42.21	176.64	42.2181	176.682	42.2279	177.064	42.3194	176.671	42.2254	176.684	42.2285	176.635	42.2169	176.658	42.2223	176.671	42.2255	176.679	42.2273
89	176.805	42.2573	176.69	42.23	176.585	42.2048	176.586	42.205	176.62	42.2132	176.608	42.2102	176.641	42.2182	176.682	42.2279	177.065	42.3195	176.671	42.2254	176.684	42.2285	176.635	42.2169	176.658	42.2222	176.672	42.2256	176.679	42.2274
90	176.806	42.2576	176.691	42.2302	176.586	42.2051	176.587	42.2053	176.621	42.2134	176.609	42.2105	176.642	42.2184	176.681	42.2278	177.065	42.3196	176.671	42.2253	176.684	42.2286	176.635	42.2168	176.658	42.2222	176.672	42.2256	176.679	42.2274
91	176.808	42.258	176.692	42.2303	176.587	42.2054	176.588	42.2055	176.622	42.2137	176.61	42.2108	176.642	42.2185	176.681	42.2277	177.065	42.3196	176.671	42.2253	176.685	42.2286	176.635	42.2168	176.658	42.2222	176.672	42.2256	176.679	42.2274
92	176.809	42.2584	176.692	42.2305	176.588	42.2056	176.589	42.2058	176.623	42.214	176.611	42.2111	176.643	42.2187	176.68	42.2276	177.065	42.3196	176.671	42.2253	176.685	42.2287	176.635	42.2168	176.658	42.2222	176.672	42.2257	176.68	42.2274
93	176.811	42.2588	176.693	42.2306	176.589	42.2058	176.591	42.2062	176.624	42.2142	176.612	42.2113	176.644	42.2188	176.68	42.2275	177.065	42.3196	176.67	42.2252	176.685	42.2287	176.635	42.2167	176.658	42.2222	176.672	42.2257	176.68	42.2275
94	176.812	42.2592	176.694	42.2308	176.59	42.206	176.592	42.2065	176.626	42.2145	176.613	42.2115	176.644	42.219	176.679	42.2274	177.065	42.3194	176.67	42.2251	176.685	42.2288	176.634	42.2166	176.658	42.2222	176.672	42.2257	176.68	42.2276
95	176.814	42.2596	176.694	42.2309	176.591	42.2062	176.594	42.2069	176.627	42.2148	176.614	42.2117	176.645	42.2191	176.679	42.2274	177.064	42.3193	176.67	42.225	176.685	42.2288	176.634	42.2166	176.658	42.2223	176.673	42.2257	176.681	42.2277
96	176.816	42.26	176.694	42.231	176.592	42.2064	176.595	42.2073	176.627	42.215	176.614	42.2119	176.645	42.2193	176.679	42.2273	177.063	42.3191	176.669	42.2249	176.685	42.2288	176.634	42.2166	176.658	42.2223	176.673	42.2258	176.681	42.2278
97	176.817	42.2603	176.695	42.231	176.592	42.2066	176.597	42.2077	176.628	42.2152	176.615	42.212	176.646	42.2194	176.679	42.2272	177.063	42.319	176.669	42.2249	176.685	42.2288	176.634	42.2166	176.658	42.2223	176.673	42.2258	176.681	42.2279
98	176.819	42.2607	176.695	42.2311	176.593	42.2067	176.599	42.2082	176.629	42.2154	176.616	42.2122	176.647	42.2195	176.678	42.2271	177.062	42.3189	176.669	42.2248	176.685	42.2288	176.635	42.2167	176.658	42.2223	176.673	42.2258	176.682	42.2279
99	176.82	42.261	176.695	42.2312	176.594	42.2069	176.601	42.2086	176.63	42.2156	176.616	42.2123	176.647	42.2197	176.678	42.227	177.062	42.3187	176.669	42.2248	176.685	42.2288	176.635	42.2167	176.658	42.2223	176.673	42.2258	176.682	42.2279
100	176.821	42.2612	176.695	42.2312	176.595	42.2071	176.602	42.2089	176.631	42.2158	176.617	42.2124	176.647	42.2197	176.677	42.2269	177.061	42.3186	176.669	42.2249	176.685	42.2288	176.635	42.2168	176.658	42.2223	176.673	42.2259	176.682	42.2279
101	176.821	42.2613	176.696	42.2313	176.595	42.2073	176.603	42.2092	176.632	42.216	176.617	42.2125	176.647	42.2198	176.677	42.2267	177.061	42.3185	176.669	42.2249	176.685	42.2287	176.635	42.2168	176.658	42.2224	176.673	42.2259	176.682	42.2279
102	176.822	42.2615	176.696	42.2314	176.596	42.2075	176.605	42.2095	176.632	42.2161	176.618	42.2126	176.648	42.2198	176.676	42.2266	177.06	42.3183	176.669	42.2249	176.685	42.2286	176.635	42.2168	176.658	42.2224	176.673	42.2259	176.682	42.228
103	176.822	42.2616	176.697	42.2315	176.597	42.2077	176.606	42.2098	176.633	42.2163	176.618	42.2127	176.648	42.2198	176.676	42.2265	177.059	42.3182	176.669	42.2249	176.684	42.2286	176.635	42.2167	176.659	42.2224	176.673	42.2259	176.682	42.228
104	176.823	42.2617	176.697	42.2316	176.598	42.2078	176.607	42.21	176.633	42.2164	176.618	42.2128	176.648	42.2198	176.675	42.2264	177.059	42.318	176.669	42.2249	176.684	42.2285	176.634	42.2166	176.659	42.2224	176.673	42.2259	176.682	42.2281
105	176.824	42.2619	176.697	42.2316	176.598	42.208	176.608	42.2102	176.633	42.2164	176.619	42.2129	176.648	42.2198	176.675	42.2263	177.058	42.3179	176.669	42.2249	176.684	42.2284	176.634	42.2165	176.659	42.2224	176.673	42.2258	176.683	42.2282
106	176.824	42.262	176.697	42.2316	176.599	42.2082	176.608	42.2104	176.634	42.2165	176.619	42.213	176.648	42.2198	176.675	42.2263	177.057	42.3177	176.669	42.2249	176.684	42.2284	176.633	42.2164	176.658	42.2224	176.673	42.2258	176.683	42.2283
107	176.825	42.2622	176.697	42.2316	176.6	42.2085	176.609	42.2106	176.634	42.2165	176.62	42.2131	176.648	42.2198	176.675	42.2263	177.057	42.3176	176.669	42.2249	176.683	42.2283	176.633	42.2163	176.658	42.2223	176.673	42.2259	176.684	42.2285
108	176.826	42.2624	176.697	42.2317	176.601	42.2088	176.61	42.2107	176.634	42.2165	176.621	42.2133	176.648	42.2198	176.674	42.2262	177.057	42.3176	176.669	42.225	176.683	42.2282	176.633	42.2162	176.658	42.2222	176.673	42.2259	176.684	42.2285
109	176.826	42.2625	176.698	42.2318	176.603	42.209	176.61	42.2108	176.634	42.2166	176.621	42.2135	176.648	42.2198	176.674	42.2261	177.056	42.3175	176.67	42.225	176.683	42.2282	176.632	42.2162	176.658	42.2222	176.674	42.226	176.684	42.2286
110	176.827	42.2627	176.698	42.2319	176.604	42.2093	176.61	42.2108	176.635	42.2167	176.622	42.2137	176.648	42.2198	176.674	42.2261	177.056	42.3174	176.67	42.2251	176.682	42.2281	176.632	42.2162	176.657	42.2221	176.674	42.2261	176.684	42.2285
111	176.828	42.2628	176.699	42.232	176.605	42.2095	176.61	42.2109	176.635	42.2167	176.623	42.2139	176.647	42.2198	176.674	42.226	177.056	42.3173	176.67	42.2251	176.682	42.2281	176.632	42.2161	176.657	42.222	176.674	42.2261	176.684	42.2285
112	176.828	42.2629	176.699	42.2321	176.605	42.2097	176.611	42.211	176.635	42.2168	176.623	42.214	176.647	42.2197	176.674	42.226	177.056	42.3173	176.67	42.2251	176.682	42.228	176.632	42.2161	176.657	42.2219	176.674	42.2261	176.684	42.2284
113	176.828	42.263	176.7	42.2322	176.606	42.2098	176.611	42.2111	176.635	42.2169	176.624	42.2141	176.647	42.2197	176.674	42.226	177.055	42.3173	176.669	42.225	176.682	42.2279	176.632	42.216	176.656	42.2219	176.674	42.2261	176.684	42.2284
114	176.829	42.2631	176.7	42.2323	176.606	42.2099	176.612	42.2112	176.636	42.2169	176.625	42.2143	176.647	42.2197	176.674	42.2261	177.055	42.3173	176.669	42.2249	176.681	42.2278	176.632	42.2159	176.656	42.2219	176.674	42.2261	176.684	42.2284
115	176.829	42.2632	176.7	42.2324	176.607	42.21	176.612	42.2113	176.636	42.217	176.626	42.2146	176.648	42.2198	176.674	42.2261	177.056	42.3173	176.669	42.2249	176.681	42.2278	176.631	42.2159	176.656	42.2219	176.674	42.2261	176.684	42.2284
116	176.83	42.2633	176.701	42.2324	176.607	42.2101	176.613	42.2114	176.636	42.217	176.627	42.2148	176.648	42.2198	176.674	42.2262	177.055	42.3173	176.669	42.2248	176.681	42.2277	176.631	42.2158	176.656	42.2218	176.674	42.2261	176.683	42.2284
117	176.83	42.2635	176.701	42.2325	176.608	42.2102	176.613	42.2115	176.636	42.217	176.628	42.215	176.648	42.2199	176.675	42.2263	177.055	42.3173	176.669	42.2248	176.681	42.2278	176.631	42.2158	176.656	42.2218	176.674	42.2261	176.683	42.2283
118	176.831	42.2636	176.701	42.2326	176.608	42.2104	176.614	42.2116	176.636	42.217	176.629	42.2153	176.648	42.2199	176.675	42.2264	177.055	42.3172	176.669	42.2248	176.681	42.2278	176.631	42.2159	176.656	42.2217	176.674	42.2261	176.683	42.2283
119	176.831	42.2637	176.701	42.2326	176.609	42.2105	176.614	42.2118	176.636	42.217	176.63	42.2155	176.648	42.22	176.676	42.2265	177.055	42.3172	176.669	42.2248	176.681	42.2278	176.631	42.2159	176.656	42.2217	176.674	42.2261	176.683	42.2282
120	176.832	42.2638	176.702	42.2327	176.609	42.2106	176.615	42.2119	176.636	42.217	176.63	42.2156	176.648	42.22	176.676	42.2266	177.055	42.3172	176.669	42.2248	176.681	42.2278	176.632	42.216	176.655	42.2217	176.674	42.2261	176.682	42.2281
121	176.832	42.2638	176.702	42.2328	176.609	42.2106	176.615	42.2121	176.636	42.217	176.631	42.2158	176.648	42.2199	176.676	42.2266	177.055	42.3172	176.669	42.2248	176.681	42.2278	176.632	42.2161	176.655	42.2216	176.674	42.226	176.682	42.2281
122	176.832	42.2639	176.703	42.233	176.609	42.2106	176.616	42.2123	176.636	42.217	176.631	42.2158	176.648	42.2199	176.676	42.2267	177.055	42.3172	176.668	42.2248	176.681	42.2278	176.632	42.2161	176.655	42.2217	176.674	42.226	176.682	42.228
123	176.832	42.264	176.703	42.2331	176.609	42.2106	176.617	42.2125	176.636	42.217	176.631	42.2158	176.648	42.2198	176.677	42.2267	177.055	42.3172	176.668	42.2247	176.681	42.2279	176.633	42.2162	176.656	42.2217	176.673	42.2259	176.682	42.228
124	176.833	42.264	176.704	42.2332	176.609	42.2106	176.618	42.2128	176.636	42.217	176.631	42.2158	176.648	42.2198	176.677	42.2268	177.055	42.3172	176.668	42.2247	176.681	42.2279	176.633	42.2162	176.656	42.2218	176.673	42.2259	176.682	42.228
125	176.833	42.2641	176.704	42.2333	176.609	42.2106	176.619	42.213	176.636	42.217	176.631	42.2159	176.648	42.2198	176.677	42.2268	177.056	42.3173	176.668	42.2246	176.682	42.2279	176.633	42.2163	176.656	42.2219	176.673	42.2258	176.682	42.228
126	176.833	42.2642	176.705	42.2334	176.609	42.2107	176.62	42.2132	176.636	42.2171	176.632	42.216	176.648	42.2198	176.677	42.2269	177.056	42.3173	176.668	42.2246	176.682	42.2279	176.633	42.2163	176.657	42.222	176.673	42.2258	176.682	42.228
127	176.834	42.2643	176.705	42.2334	176.61	42.2108	176.621	42.2133	176.636	42.2171	176.632	42.2161	176.648	42.2198	176.677	42.2269	177.056	42.3173	176.668	42.2246	176.682	42.2279	176.633	42.2163	176.657	42.2221	176.673	42.2258	176.682	42.2281
128	176.834	42.2643	176.705	42.2335	176.61	42.2109	176.621	42.2134	176.637	42.2172	176.632	42.2161	176.648	42.2199	176.677	42.2269	177.055	42.3172	176.668	42.2247	176.682	42.228	176.633	42.2163	176.657	42.2221	176.673	42.2259	176.683	42.2282
129	176.834	42.2644	176.705	42.2335	176.611	42.211	176.621	42.2135	176.637	42.2173	176.632	42.2161	176.648	42.2199	176.677	42.2269	177.055	42.3171	176.668	42.2247	176.682	42.228	176.633	42.2164	176.657	42.2222	176.673	42.226	176.683	42.2282
130	176.834	42.2644	176.705	42.2335	176.612	42.2112	176.622	42.2136	176.638	42.2174	176.632	42.2161	176.648	42.2199	176.677	42.2269	177.054	42.3169	176.668	42.2247	176.682	42.2279	176.633	42.2164	176.658	42.2222	176.674	42.2261	176.683	42.2283
131	176.834	42.2644	176.705	42.2335	176.612	42.2113	176.622	42.2137	176.638	42.2175	176.632	42.2161	176.648	42.2199	176.677	42.2268	177.053	42.3168	176.668	42.2248	176.681	42.2279	176.634	42.2165	176.657	42.2221	176.674	42.2262	176.683	42.2283
132	176.834	42.2644	176.705	42.2336	176.613	42.2114	176.622	42.2138	176.639	42.2177	176.632	42.216	176.648	42.2199	176.677	42.2268	177.053	42.3167	176.669	42.2248	176.681	42.2278	176.634	42.2165	176.657	42.2221	176.675	42.2263	176.684	42.2284
133	176.834	42.2643	176.705	42.2336	176.613	42.2116	176.622	42.2138	176.64	42.2179	176.632	42.2159	176.648	42.2198	176.677	42.2267	177.052	42.3165	176.669	42.2249	176.681	42.2277	176.634	42.2166	176.657	42.2221	176.675	42.2263	176.684	42.2285
134	176.833	42.2642	176.705	42.2336	176.614	42.2117	176.622	42.2138	176.64	42.2181	176.631	42.2159	176.648	42.2198	176.676	42.2267	177.052	42.3164	176.669	42.2249	176.68	42.2276	176.634	42.2166	176.657	42.2221	176.675	42.2264	176.685	42.2286
135	176.833	42.2641	176.705	42.2335	176.615	42.2119	176.622	42.2138	176.641	42.2183	176.631	42.2159	176.648	42.2198	176.676	42.2267	177.051	42.3163	176.67	42.225	176.68	42.2275	176.634	42.2167	176.657	42.2221	176.676	42.2265	176.685	42.2287
136	176.833	42.264	176.705	42.2335	176.615	42.2121	176.623	42.2138	176.642	42.2185	176.631	42.2158	176.648	42.2198	176.676	42.2267	177.051	42.3161	176.67	42.2251	176.68	42.2275	176.634	42.2167	176.658	42.2222	176.676	42.2266	176.685	42.2288
137	176.832	42.2639	176.705	42.2334	176.616	42.2122	176.623	42.2139	176.643	42.2187	176.631	42.2159	176.648	42.2199	176.677	42.2267	177.05	42.3159	176.67	42.2252	176.679	42.2273	176.634	42.2166	176.658	42.2222	176.676	42.2267	176.686	42.2289
138	176.832	42.2638	176.704	42.2333	176.617	42.2124	176.623	42.2139	176.644	42.2188	176.631	42.2159	176.648	42.22	176.677	42.2267	177.049	42.3156	176.67	42.2253	176.679	42.2272	176.634	42.2166	176.658	42.2223	176.676	42.2267	176.686	42.229
139	176.831	42.2637	176.703	42.2331	176.618	42.2126	176.623	42.2139	176.644	42.219	176.632	42.216	176.649	42.2201	176.677	42.2268	177.048	42.3154	176.671	42.2253	176.678	42.2271	176.634	42.2166	176.658	42.2223	176.676	42.2266	176.687	42.2291
140	176.831	42.2636	176.703	42.233	176.618	42.2128	176.623	42.2139	176.645	42.2192	176.632	42.216	176.649	42.2201	176.677	42.2268	177.047	42.3152	176.671	42.2254	176.678	42.227	176.634	42.2166	176.658	42.2223	176.676	42.2266	176.687	42.2292
141	176.831	42.2635	176.703	42.2329	176.619	42.213	176.623	42.214	176.646	42.2194	176.632	42.2161	176.649	42.2202	176.677	42.2269	177.046	42.315	176.671	42.2255	176.677	42.2269	176.634	42.2166	176.658	42.2222	176.676	42.2265	176.687	42.2292
142	176.83	42.2635	176.702	42.2329	176.62	42.2132	176.623	42.214	176.646	42.2195	176.632	42.2162	176.649	42.2201	176.677	42.2269	177.045	42.3148	176.671	42.2255	176.677	42.2268	176.634	42.2166	176.658	42.2222	176.676	42.2265	176.687	42.2292
143	176.83	42.2634	176.703	42.2329	176.621	42.2133	176.624	42.2141	176.647	42.2196	176.633	42.2162	176.649	42.2201	176.677	42.2269	177.045	42.3148	176.672	42.2255	176.677	42.2268	176.634	42.2166	176.658	42.2222	176.675	42.2264	176.687	42.2291
144	176.83	42.2633	176.703	42.233	176.621	42.2135	176.624	42.2141	176.647	42.2197	176.633	42.2163	176.649	42.22	176.678	42.2269	177.045	42.3147	176.671	42.2255	176.677	42.2267	176.634	42.2166	176.658	42.2222	176.675	42.2263	176.686	42.229
145	176.83	42.2633	176.703	42.233	176.622	42.2136	176.624	42.2142	176.647	42.2197	176.633	42.2163	176.648	42.22	176.678	42.227	177.044	42.3146	176.671	42.2255	176.676	42.2267	176.634	42.2167	176.658	42.2223	176.674	42.2262	176.686	42.2289
146	176.83	42.2633	176.703	42.2331	176.622	42.2137	176.624	42.2142	176.647	42.2197	176.633	42.2164	176.648	42.2199	176.678	42.227	177.044	42.3145	176.671	42.2255	176.676	42.2266	176.635	42.2167	176.659	42.2224	176.674	42.2261	176.686	42.2289
147	176.83	42.2633	176.703	42.2331	176.623	42.2138	176.625	42.2143	176.647	42.2197	176.633	42.2164	176.648	42.2199	176.678	42.227	177.044	42.3145	176.671	42.2254	176.676	42.2266	176.635	42.2167	176.659	42.2226	176.673	42.2259	176.685	42.2288
148	176.83	42.2633	176.704	42.2332	176.623	42.2139	176.625	42.2143	176.647	42.2197	176.633	42.2164	176.648	42.2199	176.678	42.227	177.044	42.3146	176.671	42.2254	176.676	42.2265	176.634	42.2166	176.66	42.2227	176.673	42.2258	176.685	42.2288
149	176.83	42.2633	176.704	42.2333	176.623	42.214	176.625	42.2144	176.647	42.2197	176.633	42.2164	176.648	42.2199	176.678	42.2271	177.045	42.3147	176.671	42.2254	176.676	42.2265	176.634	42.2166	176.66	42.2227	176.672	42.2257	176.685	42.2287
150	176.83	42.2633	176.705	42.2334	176.623	42.214	176.625	42.2144	176.647	42.2196	176.634	42.2164	176.648	42.2199	176.678	42.2271	177.045	42.3148	176.671	42.2253	176.676	42.2266	176.634	42.2166	176.66	42.2227	176.672	42.2256	176.685	42.2287
151	176.829	42.2633	176.705	42.2335	176.624	42.2141	176.625	42.2144	176.647	42.2196	176.634	42.2164	176.648	42.2199	176.678	42.2271	177.046	42.315	176.671	42.2253	176.676	42.2267	176.634	42.2166	176.66	42.2227	176.672	42.2256	176.684	42.2286
152	176.829	42.2632	176.705	42.2335	176.624	42.2142	176.625	42.2144	176.647	42.2195	176.634	42.2165	176.648	42.2199	176.678	42.227	177.046	42.3151	176.67	42.2252	176.677	42.2268	176.634	42.2166	176.66	42.2227	176.672	42.2255	176.684	42.2285
153	176.829	42.2631	176.705	42.2336	176.624	42.2143	176.625	42.2143	176.646	42.2195	176.634	42.2165	176.648	42.2199	176.678	42.227	177.047	42.3153	176.67	42.2251	176.677	42.2269	176.634	42.2166	176.66	42.2227	176.671	42.2255	176.683	42.2284
154	176.829	42.2631	176.706	42.2336	176.625	42.2143	176.624	42.2142	176.646	42.2194	176.634	42.2165	176.648	42.2199	176.677	42.2269	177.048	42.3154	176.67	42.2251	176.678	42.227	176.634	42.2166	176.66	42.2227	176.671	42.2255	176.683	42.2283
155	176.829	42.2631	176.706	42.2337	176.625	42.2143	176.624	42.2142	176.646	42.2194	176.634	42.2164	176.648	42.2199	176.677	42.2268	177.048	42.3154	176.669	42.225	176.678	42.2271	176.635	42.2167	176.66	42.2227	176.671	42.2254	176.683	42.2282
156	176.829	42.263	176.706	42.2337	176.625	42.2143	176.624	42.2141	176.646	42.2193	176.633	42.2164	176.648	42.2199	176.677	42.2268	177.048	42.3155	176.669	42.2249	176.678	42.2272	176.635	42.2167	176.66	42.2227	176.671	42.2254	176.682	42.2281
157	176.829	42.263	176.706	42.2337	176.625	42.2143	176.624	42.2141	176.646	42.2193	176.633	42.2163	176.648	42.2199	176.677	42.2267	177.048	42.3155	176.669	42.2249	176.679	42.2272	176.635	42.2167	176.66	42.2227	176.671	42.2254	176.682	42.228
158	176.829	42.2631	176.706	42.2337	176.625	42.2143	176.623	42.214	176.646	42.2194	176.633	42.2163	176.648	42.2199	176.677	42.2267	177.048	42.3155	176.669	42.2248	176.679	42.2272	176.635	42.2167	176.659	42.2226	176.671	42.2254	176.682	42.228
159	176.829	42.2631	176.706	42.2337	176.625	42.2143	176.623	42.2139	176.646	42.2194	176.633	42.2162	176.649	42.22	176.677	42.2268	177.049	42.3156	176.669	42.2248	176.679	42.2273	176.635	42.2168	176.659	42.2225	176.671	42.2254	176.682	42.228
160	176.829	42.2632	176.705	42.2336	176.625	42.2143	176.623	42.2139	176.646	42.2194	176.632	42.2162	176.649	42.2201	176.677	42.2268	177.049	42.3157	176.668	42.2248	176.679	42.2273	176.635	42.2168	176.659	42.2224	176.671	42.2255	176.682	42.228
161	176.829	42.2632	176.705	42.2335	176.625	42.2143	176.623	42.2139	176.646	42.2194	176.632	42.2161	176.649	42.2202	176.677	42.2268	177.049	42.3158	176.668	42.2248	176.68	42.2274	176.635	42.2168	176.658	42.2223	176.672	42.2255	176.682	42.2279
162	176.829	42.2632	176.705	42.2335	176.625	42.2144	176.623	42.2139	176.646	42.2194	176.632	42.2162	176.65	42.2202	176.677	42.2268	177.049	42.3158	176.669	42.2248	176.68	42.2275	176.635	42.2168	176.657	42.2221	176.672	42.2256	176.681	42.2278
163	176.83	42.2633	176.705	42.2334	176.625	42.2144	176.623	42.2139	176.646	42.2194	176.633	42.2162	176.65	42.2203	176.677	42.2268	177.049	42.3157	176.669	42.2248	176.68	42.2276	176.635	42.2169	176.657	42.222	176.672	42.2257	176.681	42.2277
164	176.83	42.2633	176.705	42.2334	176.625	42.2145	176.623	42.2139	176.646	42.2194	176.633	42.2163	176.65	42.2204	176.677	42.2268	177.049	42.3156	176.669	42.2248	176.68	42.2276	176.636	42.2169	176.656	42.2219	176.673	42.2258	176.681	42.2277
165	176.83	42.2634	176.705	42.2334	176.625	42.2145	176.623	42.214	176.646	42.2194	176.633	42.2163	176.65	42.2204	176.677	42.2269	177.048	42.3155	176.669	42.2249	176.68	42.2276	176.636	42.217	176.656	42.2218	176.673	42.2258	176.681	42.2277
166	176.83	42.2634	176.705	42.2335	176.626	42.2145	176.623	42.214	176.646	42.2194	176.633	42.2164	176.65	42.2204	176.678	42.227	177.048	42.3154	176.669	42.2249	176.68	42.2276	176.636	42.217	176.655	42.2217	176.673	42.2259	176.681	42.2277
167	176.831	42.2635	176.705	42.2336	176.626	42.2146	176.624	42.2141	176.646	42.2194	176.634	42.2165	176.65	42.2204	176.678	42.2271	177.047	42.3153	176.669	42.225	176.681	42.2277	176.636	42.217	176.655	42.2216	176.673	42.2259	176.681	42.2278
168	176.831	42.2636	176.706	42.2337	176.626	42.2146	176.624	42.2141	176.646	42.2194	176.634	42.2165	176.65	42.2204	176.679	42.2273	177.047	42.3153	176.67	42.225	176.681	42.2278	176.636	42.217	176.655	42.2215	176.673	42.2259	176.681	42.2279
169	176.831	42.2637	176.706	42.2337	176.626	42.2146	176.624	42.2142	176.646	42.2194	176.634	42.2165	176.65	42.2204	176.679	42.2274	177.047	42.3152	176.67	42.2251	176.681	42.2278	176.636	42.2169	176.654	42.2214	176.674	42.226	176.682	42.228
170	176.831	42.2637	176.706	42.2338	176.626	42.2147	176.624	42.2142	176.646	42.2194	176.634	42.2166	176.651	42.2205	176.68	42.2275	177.046	42.3151	176.67	42.2251	176.682	42.2279	176.635	42.2169	176.654	42.2213	176.674	42.226	176.683	42.2282
171	176.831	42.2637	176.706	42.2338	176.626	42.2147	176.624	42.2143	176.646	42.2194	176.634	42.2166	176.651	42.2206	176.68	42.2276	177.046	42.315	176.67	42.2251	176.682	42.2279	176.635	42.2168	176.654	42.2212	176.674	42.2261	176.683	42.2283
172	176.831	42.2637	176.706	42.2339	176.627	42.2148	176.625	42.2143	176.646	42.2194	176.634	42.2166	176.651	42.2206	176.681	42.2277	177.046	42.315	176.67	42.2251	176.682	42.2279	176.635	42.2168	176.654	42.2212	176.674	42.2261	176.683	42.2284
173	176.831	42.2636	176.707	42.2339	176.627	42.2149	176.625	42.2144	176.646	42.2194	176.635	42.2167	176.651	42.2207	176.681	42.2278	177.045	42.3149	176.67	42.2251	176.682	42.2279	176.635	42.2167	176.654	42.2212	176.674	42.2261	176.684	42.2284
174	176.83	42.2635	176.707	42.234	176.628	42.215	176.625	42.2145	176.646	42.2193	176.635	42.2167	176.652	42.2208	176.681	42.2279	177.045	42.3147	176.67	42.2252	176.682	42.2279	176.634	42.2166	176.654	42.2212	176.674	42.226	176.684	42.2285
175	176.83	42.2634	176.708	42.2341	176.628	42.2151	176.625	42.2145	176.646	42.2193	176.635	42.2168	176.652	42.2209	176.682	42.2279	177.044	42.3146	176.67	42.2252	176.681	42.2279	176.634	42.2165	176.654	42.2212	176.674	42.226	176.684	42.2285
176	176.83	42.2633	176.708	42.2342	176.628	42.2151	176.626	42.2145	176.646	42.2193	176.635	42.2169	176.652	42.2209	176.682	42.2279	177.044	42.3145	176.671	42.2253	176.681	42.2279	176.634	42.2165	176.654	42.2212	176.674	42.226	176.684	42.2286
177	176.83	42.2633	176.708	42.2343	176.628	42.2151	176.626	42.2146	176.646	42.2194	176.636	42.2169	176.652	42.2209	176.682	42.228	177.043	42.3143	176.671	42.2253	176.681	42.2279	176.633	42.2164	176.653	42.2212	176.674	42.226	176.685	42.2286
178	176.83	42.2633	176.709	42.2344	176.628	42.2151	176.626	42.2146	176.646	42.2194	176.636	42.2169	176.652	42.2209	176.682	42.228	177.043	42.3142	176.671	42.2253	176.681	42.2278	176.633	42.2164	176.654	42.2212	176.673	42.226	176.685	42.2287
179	176.83	42.2633	176.709	42.2344	176.628	42.2151	176.626	42.2147	176.646	42.2194	176.636	42.2169	176.652	42.2208	176.682	42.228	177.042	42.3141	176.671	42.2253	176.681	42.2278	176.634	42.2164	176.654	42.2212	176.673	42.226	176.685	42.2287
180	176.829	42.2632	176.709	42.2345	176.628	42.2152	176.626	42.2147	176.646	42.2194	176.636	42.217	176.652	42.2207	176.682	42.228	177.042	42.314	176.671	42.2253	176.681	42.2277	176.634	42.2165	176.654	42.2213	176.673	42.226	176.685	42.2287
181	176.829	42.2632	176.709	42.2345	176.628	42.2152	176.627	42.2147	176.646	42.2194	176.636	42.217	176.651	42.2207	176.682	42.2279	177.041	42.3139	176.671	42.2253	176.681	42.2277	176.634	42.2165	176.654	42.2213	176.673	42.2259	176.685	42.2287
182	176.829	42.2631	176.709	42.2344	176.629	42.2152	176.627	42.2148	176.646	42.2194	176.636	42.2171	176.651	42.2206	176.682	42.2279	177.041	42.3137	176.671	42.2253	176.68	42.2276	176.634	42.2166	176.654	42.2213	176.673	42.2259	176.684	42.2286
183	176.829	42.2631	176.709	42.2344	176.629	42.2153	176.627	42.2149	176.646	42.2194	176.636	42.2171	176.651	42.2205	176.681	42.2279	177.04	42.3136	176.671	42.2253	176.68	42.2275	176.634	42.2166	176.654	42.2214	176.673	42.2259	176.684	42.2285
184	176.829	42.263	176.709	42.2344	176.629	42.2153	176.627	42.2149	176.646	42.2194	176.637	42.2172	176.651	42.2205	176.681	42.2279	177.04	42.3135	176.671	42.2254	176.679	42.2273	176.635	42.2167	176.654	42.2214	176.673	42.2259	176.683	42.2283
185	176.828	42.263	176.709	42.2344	176.629	42.2153	176.628	42.215	176.646	42.2194	176.637	42.2172	176.65	42.2204	176.681	42.2279	177.039	42.3134	176.671	42.2254	176.678	42.2272	176.635	42.2167	176.654	42.2214	176.673	42.2259	176.683	42.2282
186	176.829	42.263	176.709	42.2345	176.629	42.2153	176.628	42.2151	176.646	42.2194	176.637	42.2172	176.65	42.2204	176.681	42.2279	177.039	42.3133	176.671	42.2255	176.678	42.227	176.635	42.2167	176.654	42.2214	176.673	42.226	176.683	42.2282
187	176.829	42.263	176.709	42.2345	176.629	42.2153	176.628	42.2151	176.646	42.2194	176.637	42.2172	176.65	42.2203	176.681	42.2279	177.038	42.3131	176.672	42.2255	176.677	42.2269	176.635	42.2168	176.655	42.2214	176.674	42.226	176.683	42.2282
188	176.829	42.263	176.709	42.2346	176.629	42.2153	176.628	42.2151	176.646	42.2194	176.637	42.2173	176.649	42.2202	176.681	42.2278	177.038	42.313	176.672	42.2256	176.677	42.2268	176.635	42.2168	176.655	42.2215	176.674	42.2261	176.683	42.2283
189	176.829	42.2631	176.71	42.2346	176.629	42.2153	176.628	42.215	176.646	42.2194	176.637	42.2173	176.649	42.2201	176.681	42.2278	177.037	42.3128	176.672	42.2256	176.677	42.2268	176.635	42.2168	176.655	42.2215	176.675	42.2262	176.683	42.2283
190	176.829	42.2631	176.71	42.2346	176.629	42.2154	176.628	42.215	176.646	42.2194	176.638	42.2174	176.648	42.22	176.681	42.2278	177.036	42.3127	176.672	42.2256	176.677	42.2268	176.635	42.2169	176.655	42.2215	176.675	42.2263	176.683	42.2283
191	176.829	42.2631	176.709	42.2346	176.629	42.2154	176.627	42.2149	176.646	42.2194	176.638	42.2175	176.648	42.2199	176.681	42.2277	177.036	42.3126	176.672	42.2255	176.677	42.2267	176.636	42.2169	176.655	42.2216	176.675	42.2264	176.683	42.2284
192	176.829	42.2631	176.709	42.2345	176.63	42.2155	176.627	42.2149	176.646	42.2194	176.639	42.2176	176.648	42.2198	176.681	42.2277	177.035	42.3125	176.671	42.2255	176.677	42.2267	176.636	42.2169	176.656	42.2217	176.675	42.2264	176.683	42.2284
193	176.829	42.2631	176.709	42.2344	176.63	42.2156	176.627	42.2149	176.646	42.2194	176.639	42.2177	176.647	42.2197	176.68	42.2276	177.035	42.3124	176.671	42.2255	176.676	42.2267	176.636	42.2169	176.656	42.2217	176.675	42.2264	176.684	42.2284
194	176.829	42.2631	176.708	42.2343	176.631	42.2157	176.627	42.2149	176.646	42.2194	176.639	42.2178	176.647	42.2198	176.68	42.2276	177.035	42.3124	176.671	42.2255	176.676	42.2267	176.636	42.2169	176.656	42.2218	176.675	42.2264	176.684	42.2284
195	176.829	42.2631	176.708	42.2341	176.631	42.2158	176.627	42.2149	176.646	42.2194	176.64	42.2179	176.648	42.2198	176.68	42.2276	177.035	42.3124	176.671	42.2254	176.676	42.2266	176.636	42.2169	176.656	42.2219	176.675	42.2264	176.684	42.2285
196	176.828	42.263	176.707	42.234	176.631	42.2159	176.627	42.2149	176.646	42.2194	176.64	42.218	176.648	42.2199	176.68	42.2275	177.035	42.3125	176.671	42.2254	176.676	42.2266	176.636	42.2169	176.657	42.2219	176.675	42.2264	176.684	42.2285
197	176.828	42.2629	176.707	42.2339	176.632	42.216	176.627	42.2149	176.646	42.2194	176.64	42.218	176.649	42.22	176.68	42.2275	177.035	42.3124	176.671	42.2253	176.676	42.2266	176.636	42.2169	176.657	42.222	176.676	42.2265	176.684	42.2286
198	176.828	42.2629	176.706	42.2338	176.632	42.2161	176.627	42.2149	176.646	42.2194	176.641	42.2181	176.649	42.2201	176.679	42.2274	177.035	42.3124	176.67	42.2252	176.676	42.2265	176.636	42.217	176.657	42.2221	176.676	42.2265	176.685	42.2287
199	176.827	42.2628	176.706	42.2338	176.632	42.2161	176.627	42.2149	176.646	42.2194	176.641	42.2183	176.649	42.2202	176.679	42.2274	177.035	42.3123	176.67	42.2252	176.676	42.2265	176.636	42.217	176.657	42.2221	176.676	42.2266	176.685	42.2287
200	176.827	42.2627	176.706	42.2337	176.633	42.2162	176.627	42.2148	176.646	42.2194	176.642	42.2184	176.65	42.2203	176.679	42.2273	177.035	42.3123	176.67	42.2251	176.676	42.2266	176.636	42.217	176.658	42.2222	176.676	42.2267	176.685	42.2287
201	176.827	42.2627	176.706	42.2337	176.633	42.2162	176.627	42.2148	176.646	42.2193	176.643	42.2186	176.65	42.2203	176.679	42.2273	177.034	42.3122	176.669	42.225	176.676	42.2266	176.636	42.217	176.658	42.2223	176.677	42.2268	176.685	42.2287
202	176.827	42.2626	176.705	42.2336	176.633	42.2163	176.627	42.2148	176.645	42.2193	176.643	42.2187	176.65	42.2203	176.679	42.2272	177.034	42.3122	176.669	42.225	176.677	42.2267	176.636	42.2171	176.658	42.2224	176.677	42.2268	176.685	42.2287
203	176.827	42.2626	176.705	42.2335	176.633	42.2163	176.627	42.2148	176.645	42.2192	176.643	42.2188	176.65	42.2203	176.679	42.2272	177.034	42.3123	176.669	42.2249	176.677	42.2268	176.636	42.2171	176.658	42.2224	176.677	42.2268	176.685	42.2286
204	176.827	42.2626	176.705	42.2334	176.633	42.2163	176.627	42.2149	176.645	42.2192	176.644	42.2188	176.649	42.2202	176.679	42.2272	177.035	42.3123	176.669	42.2248	176.677	42.2269	176.636	42.2171	176.658	42.2224	176.677	42.2268	176.684	42.2286
205	176.826	42.2625	176.704	42.2333	176.633	42.2162	176.627	42.215	176.645	42.2192	176.643	42.2188	176.649	42.2201	176.679	42.2273	177.035	42.3124	176.669	42.2248	176.677	42.2269	176.636	42.2171	176.658	42.2224	176.677	42.2268	176.684	42.2285
206	176.826	42.2625	176.704	42.2333	176.632	42.2162	176.628	42.215	176.645	42.2191	176.643	42.2188	176.649	42.2201	176.679	42.2273	177.035	42.3125	176.669	42.2248	176.678	42.2269	176.636	42.2171	176.658	42.2223	176.677	42.2268	176.684	42.2284
207	176.826	42.2624	176.704	42.2333	176.632	42.2161	176.628	42.215	176.645	42.2191	176.643	42.2187	176.649	42.22	176.679	42.2274	177.035	42.3125	176.668	42.2248	176.677	42.2269	176.636	42.2171	176.658	42.2223	176.677	42.2268	176.684	42.2284
208	176.825	42.2623	176.704	42.2333	176.632	42.2161	176.628	42.215	176.644	42.219	176.643	42.2187	176.648	42.22	176.679	42.2274	177.035	42.3125	176.668	42.2247	176.677	42.2269	176.636	42.217	176.658	42.2223	176.677	42.2268	176.683	42.2283
209	176.825	42.2622	176.704	42.2334	176.632	42.216	176.628	42.215	176.644	42.219	176.643	42.2187	176.648	42.2199	176.68	42.2274	177.035	42.3124	176.668	42.2247	176.677	42.2269	176.636	42.217	176.658	42.2222	176.677	42.2269	176.683	42.2283
210	176.825	42.2621	176.705	42.2334	176.631	42.2158	176.627	42.215	176.644	42.2189	176.643	42.2187	176.648	42.2198	176.679	42.2274	177.035	42.3123	176.668	42.2247	176.677	42.2268	176.636	42.2169	176.657	42.2221	176.677	42.2269	176.683	42.2282
211	176.824	42.262	176.704	42.2334	176.63	42.2156	176.627	42.2149	176.644	42.2189	176.642	42.2185	176.647	42.2197	176.679	42.2273	177.034	42.3122	176.668	42.2246	176.677	42.2267	176.635	42.2168	176.656	42.2218	176.677	42.2268	176.682	42.2281
212	176.824	42.2619	176.704	42.2332	176.628	42.2151	176.627	42.2148	176.644	42.2189	176.641	42.2183	176.646	42.2193	176.678	42.2272	177.033	42.312	176.667	42.2245	176.676	42.2266	176.635	42.2167	176.654	42.2213	176.676	42.2266	176.681	42.2279
213	176.822	42.2616	176.702	42.2327	176.625	42.2144	176.626	42.2147	176.644	42.2188	176.64	42.2179	176.644	42.2189	176.677	42.2269	177.032	42.3117	176.667	42.2244	176.675	42.2263	176.633	42.2164	176.651	42.2206	176.674	42.226	176.679	42.2274
214	176.82	42.261	176.698	42.2318	176.62	42.2133	176.625	42.2144	176.643	42.2186	176.637	42.2173	176.641	42.2183	176.676	42.2266	177.031	42.3114	176.666	42.2242	176.674	42.226	176.632	42.216	176.646	42.2195	176.669	42.225	176.676	42.2265
215	176.816	42.2601	176.692	42.2304	176.614	42.2118	176.623	42.214	176.641	42.2183	176.634	42.2165	176.638	42.2176	176.675	42.2263	177.029	42.3109	176.665	42.2239	176.672	42.2256	176.63	42.2156	176.64	42.2179	176.663	42.2235	176.67	42.2252
216	176.811	42.2588	176.683	42.2284	176.605	42.2096	176.621	42.2134	176.639	42.2178	176.63	42.2156	176.635	42.2168	176.673	42.2259	177.027	42.3105	176.664	42.2236	176.67	42.2252	176.628	42.2151	176.631	42.2158	176.654	42.2214	176.662	42.2232
217	176.802	42.2568	176.672	42.2255	176.593	42.2067	176.617	42.2126	176.637	42.2171	176.625	42.2145	176.632	42.2161	176.672	42.2256	177.025	42.3099	176.662	42.2233	176.668	42.2247	176.625	42.2145	176.619	42.2129	176.643	42.2187	176.651	42.2205
218	176.79	42.2539	176.656	42.2218	176.576	42.2027	176.613	42.2115	176.633	42.2163	176.62	42.2132	176.629	42.2154	176.671	42.2254	177.023	42.3094	176.661	42.2229	176.666	42.2242	176.623	42.2138	176.604	42.2095	176.629	42.2154	176.636	42.2171
219	176.775	42.2502	176.636	42.2169	176.555	42.1976	176.608	42.2102	176.628	42.2152	176.614	42.2117	176.627	42.2148	176.67	42.2253	177.021	42.3089	176.659	42.2225	176.664	42.2238	176.62	42.2132	176.587	42.2054	176.613	42.2115	176.619	42.2129
220	176.755	42.2454	176.611	42.211	176.529	42.1913	176.601	42.2086	176.623	42.2139	176.606	42.2099	176.625	42.2144	176.67	42.2252	177.019	42.3085	176.657	42.2221	176.663	42.2234	176.617	42.2125	176.569	42.2009	176.595	42.2072	176.599	42.2082
221	176.731	42.2396	176.581	42.2039	176.497	42.1838	176.593	42.2068	176.617	42.2125	176.597	42.2078	176.624	42.214	176.671	42.2253	177.018	42.3082	176.655	42.2216	176.661	42.2231	176.614	42.2117	176.549	42.1961	176.576	42.2028	176.578	42.2031
222	176.702	42.2328	176.547	42.1956	176.46	42.1749	176.584	42.2047	176.61	42.2108	176.587	42.2052	176.622	42.2137	176.671	42.2254	177.017	42.308	176.653	42.2211	176.66	42.2227	176.611	42.211	176.528	42.1913	176.557	42.1982	176.555	42.1978
223	176.669	42.2249	176.507	42.1863	176.418	42.165	176.574	42.2023	176.602	42.2089	176.574	42.2022	176.621	42.2135	176.672	42.2257	177.016	42.3078	176.651	42.2206	176.658	42.2223	176.608	42.2103	176.509	42.1866	176.539	42.1937	176.533	42.1925
224	176.633	42.2162	176.464	42.1759	176.372	42.1539	176.564	42.1997	176.593	42.2068	176.559	42.1986	176.62	42.2133	176.674	42.226	177.015	42.3077	176.649	42.22	176.656	42.2219	176.604	42.2095	176.49	42.1821	176.521	42.1895	176.512	42.1873
225	176.593	42.2067	176.417	42.1647	176.322	42.142	176.552	42.1969	176.583	42.2043	176.542	42.1946	176.62	42.2132	176.676	42.2265	177.015	42.3077	176.647	42.2195	176.654	42.2214	176.601	42.2086	176.472	42.1779	176.504	42.1855	176.491	42.1823
226	176.55	42.1965	176.367	42.1527	176.269	42.1293	176.539	42.1937	176.572	42.2016	176.524	42.1903	176.62	42.2133	176.678	42.2271	177.016	42.3078	176.645	42.2191	176.653	42.221	176.597	42.2078	176.456	42.1741	176.489	42.1819	176.472	42.1777
227	176.505	42.1857	176.315	42.1402	176.214	42.116	176.525	42.1904	176.559	42.1986	176.505	42.1857	176.622	42.2136	176.681	42.2279	177.016	42.308	176.643	42.2186	176.651	42.2206	176.594	42.207	176.442	42.1707	176.476	42.1788	176.454	42.1735
228	176.458	42.1744	176.261	42.1273	176.156	42.1023	176.51	42.1868	176.546	42.1954	176.485	42.181	176.624	42.214	176.685	42.2287	177.018	42.3083	176.641	42.2183	176.649	42.2202	176.591	42.2063	176.43	42.1679	176.466	42.1763	176.438	42.1698
229	176.41	42.1629	176.206	42.1142	176.098	42.0884	176.494	42.1831	176.532	42.1921	176.465	42.1762	176.626	42.2147	176.689	42.2296	177.019	42.3087	176.64	42.2179	176.648	42.22	176.588	42.2057	176.421	42.1657	176.458	42.1744	176.425	42.1667
230	176.361	42.1513	176.151	42.1012	176.04	42.0745	176.478	42.1793	176.518	42.1887	176.445	42.1714	176.63	42.2155	176.692	42.2305	177.022	42.3092	176.639	42.2177	176.648	42.2198	176.586	42.2051	176.415	42.1642	176.453	42.1733	176.416	42.1643
231	176.314	42.14	176.098	42.0885	175.983	42.0609	176.462	42.1754	176.503	42.1853	176.425	42.1666	176.634	42.2164	176.696	42.2314	177.024	42.3097	176.638	42.2175	176.647	42.2196	176.585	42.2047	176.412	42.1635	176.452	42.173	176.41	42.1629
232	176.268	42.129	176.048	42.0764	175.928	42.0479	176.446	42.1716	176.489	42.1818	176.405	42.1618	176.638	42.2174	176.699	42.2322	177.027	42.3104	176.637	42.2173	176.646	42.2194	176.583	42.2044	176.413	42.1638	176.454	42.1735	176.408	42.1624
233	176.225	42.1187	176.001	42.0652	175.877	42.0357	176.43	42.1678	176.474	42.1783	176.384	42.1569	176.641	42.2183	176.702	42.2328	177.029	42.311	176.637	42.2172	176.645	42.2192	176.582	42.2041	176.418	42.165	176.46	42.1749	176.41	42.163
234	176.185	42.1092	175.958	42.055	175.831	42.0246	176.415	42.1641	176.459	42.1747	176.364	42.1521	176.645	42.2192	176.705	42.2334	177.032	42.3116	176.637	42.2172	176.644	42.2189	176.581	42.2039	176.427	42.167	176.469	42.1771	176.416	42.1645
235	176.15	42.1007	175.92	42.046	175.789	42.0147	176.399	42.1605	176.444	42.1711	176.345	42.1474	176.648	42.2199	176.706	42.2339	177.034	42.3121	176.636	42.2171	176.643	42.2186	176.58	42.2037	176.437	42.1696	176.48	42.1798	176.426	42.1668
236	176.118	42.0933	175.888	42.0382	175.754	42.0061	176.384	42.1569	176.428	42.1674	176.326	42.1428	176.651	42.2206	176.708	42.2342	177.036	42.3125	176.637	42.2171	176.642	42.2183	176.58	42.2035	176.45	42.1726	176.493	42.1828	176.438	42.1696
237	176.092	42.0869	175.861	42.0318	175.724	41.9989	176.37	42.1534	176.413	42.1637	176.308	42.1385	176.653	42.2211	176.709	42.2344	177.037	42.3129	176.637	42.2172	176.641	42.2181	176.579	42.2034	176.463	42.1758	176.507	42.1861	176.451	42.1728
238	176.07	42.0816	175.839	42.0266	175.699	41.993	176.356	42.15	176.398	42.16	176.291	42.1345	176.655	42.2216	176.709	42.2345	177.038	42.3132	176.638	42.2174	176.64	42.2179	176.579	42.2033	176.477	42.179	176.521	42.1894	176.465	42.1761
239	176.052	42.0774	175.823	42.0226	175.68	41.9885	176.342	42.1467	176.382	42.1564	176.275	42.1308	176.657	42.2221	176.709	42.2345	177.04	42.3135	176.638	42.2176	176.64	42.2179	176.579	42.2033	176.491	42.1822	176.534	42.1927	176.479	42.1795
240	176.038	42.0741	175.811	42.0198	175.666	41.9851	176.328	42.1434	176.368	42.1529	176.261	42.1274	176.659	42.2224	176.709	42.2344	177.041	42.3137	176.639	42.2178	176.639	42.2178	176.579	42.2033	176.504	42.1854	176.547	42.1958	176.492	42.1827
241	176.028	42.0718	175.804	42.0181	175.656	41.9829	176.315	42.1403	176.353	42.1494	176.248	42.1243	176.66	42.2227	176.708	42.2342	177.041	42.3139	176.64	42.2181	176.64	42.2179	176.579	42.2034	176.516	42.1884	176.559	42.1987	176.505	42.1858
242	176.022	42.0703	175.801	42.0173	175.652	41.9817	176.302	42.1373	176.339	42.146	176.235	42.1213	176.661	42.2229	176.707	42.2339	177.042	42.314	176.642	42.2184	176.64	42.2179	176.58	42.2035	176.528	42.1913	176.571	42.2014	176.518	42.1888
243	176.019	42.0696	175.801	42.0175	175.651	41.9815	176.29	42.1344	176.325	42.1426	176.224	42.1184	176.661	42.2231	176.705	42.2336	177.042	42.3141	176.643	42.2186	176.64	42.218	176.58	42.2037	176.54	42.194	176.581	42.2039	176.53	42.1916
244	176.019	42.0696	175.806	42.0185	175.654	41.9822	176.279	42.1316	176.311	42.1392	176.212	42.1157	176.662	42.2232	176.704	42.2332	177.043	42.3142	176.644	42.2189	176.64	42.218	176.581	42.2039	176.55	42.1965	176.591	42.2062	176.54	42.1942
245	176.021	42.0701	175.813	42.0203	175.659	41.9836	176.268	42.129	176.297	42.136	176.201	42.113	176.662	42.2233	176.702	42.2329	177.043	42.3142	176.645	42.2193	176.64	42.2181	176.582	42.2041	176.56	42.1988	176.599	42.2083	176.551	42.1966
246	176.026	42.0712	175.823	42.0226	175.668	41.9856	176.257	42.1264	176.283	42.1328	176.19	42.1104	176.662	42.2233	176.701	42.2325	177.043	42.3143	176.647	42.2196	176.641	42.2182	176.583	42.2043	176.569	42.2009	176.607	42.2102	176.56	42.1989
247	176.032	42.0728	175.834	42.0254	175.679	41.9882	176.246	42.1239	176.27	42.1296	176.179	42.1078	176.662	42.2232	176.699	42.2321	177.043	42.3143	176.648	42.2199	176.641	42.2183	176.584	42.2045	176.577	42.2028	176.615	42.2119	176.569	42.201
248	176.04	42.0747	175.848	42.0286	175.692	41.9913	176.236	42.1215	176.258	42.1266	176.169	42.1054	176.661	42.2231	176.697	42.2317	177.043	42.3144	176.649	42.2202	176.642	42.2184	176.584	42.2046	176.584	42.2046	176.621	42.2135	176.577	42.203
249	176.05	42.077	175.862	42.0321	175.706	41.9948	176.227	42.1192	176.246	42.1237	176.16	42.1032	176.661	42.2229	176.696	42.2312	177.043	42.3144	176.651	42.2205	176.642	42.2185	176.585	42.2047	176.59	42.2061	176.627	42.2149	176.585	42.2049
250	176.061	42.0795	175.878	42.0357	175.722	41.9987	176.217	42.117	176.234	42.1209	176.151	42.101	176.66	42.2228	176.694	42.2308	177.043	42.3144	176.652	42.2208	176.643	42.2186	176.585	42.2048	176.596	42.2075	176.632	42.2162	176.592	42.2066
251	176.073	42.0823	175.894	42.0396	175.739	42.0027	176.209	42.1149	176.222	42.1182	176.142	42.0991	176.66	42.2227	176.692	42.2304	177.043	42.3144	176.653	42.2211	176.643	42.2188	176.585	42.2049	176.602	42.2088	176.637	42.2173	176.599	42.2082
252	176.085	42.0854	175.91	42.0436	175.757	42.007	176.201	42.113	176.212	42.1156	176.135	42.0972	176.659	42.2226	176.691	42.2301	177.043	42.3143	176.654	42.2213	176.644	42.2189	176.586	42.205	176.607	42.21	176.642	42.2184	176.605	42.2096
253	176.098	42.0885	175.928	42.0477	175.775	42.0113	176.193	42.1111	176.201	42.1131	176.128	42.0956	176.659	42.2225	176.689	42.2298	177.043	42.3142	176.654	42.2214	176.644	42.219	176.586	42.2051	176.612	42.2112	176.646	42.2193	176.611	42.211
254	176.112	42.0918	175.945	42.0518	175.794	42.0158	176.186	42.1094	176.191	42.1108	176.122	42.0941	176.659	42.2224	176.688	42.2294	177.042	42.3141	176.655	42.2215	176.644	42.219	176.586	42.2051	176.616	42.2122	176.649	42.2201	176.616	42.2122
255	176.126	42.0951	175.962	42.0559	175.813	42.0203	176.179	42.1078	176.182	42.1086	176.116	42.0928	176.658	42.2223	176.687	42.2291	177.042	42.314	176.655	42.2216	176.645	42.2191	176.586	42.2051	176.619	42.2131	176.652	42.2208	176.621	42.2134
256	176.14	42.0984	175.979	42.06	175.832	42.0248	176.173	42.1062	176.174	42.1065	176.111	42.0916	176.658	42.2222	176.685	42.2288	177.041	42.3139	176.656	42.2217	176.645	42.2191	176.586	42.2051	176.623	42.2138	176.654	42.2214	176.625	42.2144
257	176.154	42.1017	175.996	42.0641	175.851	42.0293	176.167	42.1049	176.166	42.1047	176.107	42.0906	176.657	42.2221	176.684	42.2285	177.041	42.3138	176.656	42.2218	176.645	42.2191	176.586	42.2051	176.625	42.2144	176.656	42.2218	176.629	42.2154
258	176.168	42.1051	176.013	42.0682	175.87	42.0339	176.162	42.1036	176.159	42.103	176.103	42.0897	176.657	42.222	176.683	42.2282	177.041	42.3137	176.656	42.2218	176.645	42.2192	176.586	42.205	176.627	42.2149	176.658	42.2223	176.633	42.2163
259	176.182	42.1086	176.03	42.0722	175.889	42.0385	176.157	42.1025	176.152	42.1014	176.101	42.089	176.656	42.2219	176.681	42.2278	177.04	42.3136	176.656	42.2219	176.646	42.2194	176.585	42.2049	176.629	42.2154	176.66	42.2226	176.637	42.2171
260	176.197	42.112	176.047	42.0763	175.908	42.0431	176.152	42.1014	176.146	42.1	176.098	42.0885	176.656	42.2218	176.68	42.2276	177.04	42.3135	176.657	42.222	176.647	42.2196	176.585	42.2048	176.631	42.2158	176.661	42.223	176.64	42.2179
261	176.211	42.1154	176.064	42.0802	175.927	42.0476	176.148	42.1005	176.141	42.0987	176.097	42.0882	176.656	42.2217	176.679	42.2273	177.039	42.3134	176.657	42.2221	176.648	42.2199	176.585	42.2048	176.633	42.2162	176.662	42.2233	176.642	42.2186
262	176.225	42.1188	176.08	42.0841	175.946	42.052	176.145	42.0996	176.136	42.0975	176.096	42.0881	176.655	42.2216	176.678	42.2271	177.039	42.3133	176.657	42.2221	176.649	42.2201	176.585	42.2048	176.634	42.2166	176.663	42.2236	176.645	42.2191
263	176.239	42.122	176.096	42.088	175.964	42.0564	176.141	42.0987	176.132	42.0965	176.096	42.0881	176.655	42.2216	176.678	42.227	177.038	42.3132	176.658	42.2222	176.65	42.2204	176.585	42.2048	176.636	42.217	176.664	42.2238	176.647	42.2197
264	176.252	42.1253	176.112	42.0917	175.982	42.0607	176.138	42.0979	176.128	42.0957	176.097	42.0882	176.655	42.2215	176.677	42.2268	177.038	42.3131	176.658	42.2223	176.651	42.2206	176.585	42.2048	176.637	42.2174	176.665	42.224	176.649	42.2202
265	176.265	42.1284	176.127	42.0954	175.999	42.0649	176.135	42.0972	176.126	42.095	176.098	42.0885	176.655	42.2215	176.677	42.2267	177.037	42.313	176.658	42.2223	176.652	42.2209	176.585	42.2048	176.639	42.2177	176.666	42.2241	176.651	42.2206
266	176.278	42.1315	176.142	42.099	176.016	42.0689	176.132	42.0965	176.123	42.0945	176.1	42.089	176.655	42.2215	176.676	42.2266	177.037	42.3128	176.658	42.2223	176.653	42.2211	176.585	42.2048	176.64	42.218	176.666	42.2242	176.653	42.2211
267	176.291	42.1345	176.157	42.1025	176.033	42.0729	176.129	42.0959	176.122	42.0942	176.103	42.0896	176.654	42.2214	176.675	42.2264	177.036	42.3127	176.658	42.2224	176.654	42.2213	176.585	42.2048	176.641	42.2183	176.666	42.2243	176.655	42.2216
268	176.303	42.1374	176.171	42.106	176.049	42.0768	176.127	42.0954	176.121	42.094	176.106	42.0903	176.654	42.2214	176.675	42.2263	177.036	42.3126	176.659	42.2224	176.655	42.2216	176.585	42.2048	176.642	42.2185	176.667	42.2243	176.657	42.2221
269	176.315	42.1404	176.186	42.1094	176.065	42.0806	176.125	42.0949	176.121	42.094	176.109	42.0911	176.654	42.2213	176.674	42.2261	177.036	42.3125	176.659	42.2225	176.656	42.2218	176.585	42.2048	176.643	42.2188	176.667	42.2244	176.659	42.2225
270	176.327	42.1433	176.2	42.1127	176.081	42.0843	176.123	42.0944	176.121	42.094	176.113	42.092	176.654	42.2212	176.674	42.226	177.035	42.3124	176.659	42.2226	176.657	42.222	176.585	42.2048	176.644	42.219	176.667	42.2244	176.661	42.2229
271	176.339	42.1461	176.213	42.116	176.096	42.0878	176.121	42.094	176.122	42.0941	176.118	42.0931	176.653	42.2212	176.673	42.226	177.035	42.3123	176.659	42.2226	176.658	42.2222	176.585	42.2049	176.645	42.2192	176.667	42.2245	176.662	42.2232
272	176.351	42.1489	176.227	42.1192	176.11	42.0913	176.119	42.0936	176.122	42.0943	176.123	42.0943	176.653	42.2211	176.673	42.2259	177.034	42.3122	176.66	42.2227	176.659	42.2224	176.585	42.2049	176.646	42.2194	176.667	42.2245	176.663	42.2235
273	176.362	42.1516	176.24	42.1223	176.124	42.0948	176.118	42.0932	176.124	42.0946	176.128	42.0956	176.652	42.221	176.673	42.2259	177.034	42.3121	176.66	42.2227	176.659	42.2226	176.585	42.2049	176.647	42.2196	176.668	42.2246	176.664	42.2238
274	176.373	42.1542	176.252	42.1253	176.138	42.0981	176.116	42.0928	176.125	42.095	176.134	42.097	176.652	42.2209	176.673	42.2259	177.034	42.312	176.66	42.2227	176.66	42.2227	176.585	42.2049	176.647	42.2198	176.668	42.2247	176.666	42.2241
275	176.384	42.1568	176.264	42.1282	176.152	42.1014	176.115	42.0924	176.127	42.0955	176.14	42.0984	176.652	42.2208	176.674	42.226	177.033	42.3119	176.66	42.2227	176.66	42.2228	176.585	42.2049	176.648	42.2199	176.669	42.2248	176.667	42.2244
276	176.394	42.1593	176.276	42.131	176.165	42.1045	176.114	42.0922	176.13	42.096	176.146	42.0999	176.652	42.2207	176.674	42.226	177.033	42.3119	176.66	42.2227	176.661	42.223	176.585	42.2049	176.649	42.22	176.669	42.2249	176.668	42.2247
277	176.405	42.1618	176.288	42.1337	176.178	42.1076	176.113	42.0919	176.132	42.0967	176.152	42.1013	176.651	42.2207	176.674	42.2261	177.032	42.3118	176.66	42.2227	176.661	42.2231	176.585	42.2048	176.649	42.2202	176.669	42.2249	176.669	42.2249
278	176.415	42.1643	176.299	42.1364	176.19	42.1105	176.112	42.0918	176.135	42.0974	176.158	42.1028	176.651	42.2206	176.674	42.2261	177.032	42.3117	176.66	42.2227	176.662	42.2232	176.585	42.2047	176.65	42.2203	176.669	42.2249	176.67	42.2252
279	176.426	42.1667	176.31	42.1391	176.202	42.1134	176.112	42.0917	176.139	42.0981	176.165	42.1043	176.651	42.2205	176.674	42.2261	177.032	42.3116	176.66	42.2227	176.662	42.2233	176.584	42.2046	176.65	42.2204	176.669	42.225	176.671	42.2254
280	176.436	42.1691	176.321	42.1417	176.214	42.1161	176.111	42.0916	176.142	42.0989	176.171	42.1058	176.65	42.2205	176.674	42.2261	177.032	42.3116	176.66	42.2227	176.662	42.2233	176.584	42.2046	176.651	42.2205	176.67	42.2251	176.672	42.2256
281	176.445	42.1714	176.332	42.1443	176.225	42.1188	176.112	42.0917	176.145	42.0997	176.177	42.1073	176.65	42.2204	176.674	42.226	177.031	42.3115	176.66	42.2227	176.663	42.2234	176.584	42.2045	176.651	42.2206	176.67	42.2252	176.672	42.2257
282	176.455	42.1737	176.342	42.1468	176.236	42.1215	176.112	42.0917	176.149	42.1006	176.183	42.1087	176.65	42.2203	176.674	42.226	177.031	42.3114	176.66	42.2227	176.663	42.2234	176.584	42.2045	176.651	42.2206	176.671	42.2253	176.673	42.2258
283	176.464	42.1759	176.352	42.1491	176.247	42.1241	176.112	42.0919	176.153	42.1015	176.189	42.1102	176.649	42.2202	176.674	42.2261	177.031	42.3113	176.66	42.2228	176.663	42.2234	176.583	42.2044	176.651	42.2207	176.671	42.2254	176.673	42.2259
284	176.473	42.178	176.362	42.1514	176.258	42.1267	176.113	42.092	176.157	42.1024	176.195	42.1117	176.649	42.2201	176.674	42.2261	177.03	42.3113	176.66	42.2229	176.663	42.2234	176.583	42.2044	176.651	42.2207	176.672	42.2256	176.673	42.2259
285	176.481	42.1801	176.371	42.1537	176.269	42.1292	176.114	42.0922	176.161	42.1034	176.201	42.1131	176.648	42.22	176.674	42.2262	177.03	42.3112	176.661	42.2229	176.663	42.2234	176.583	42.2043	176.651	42.2207	176.672	42.2257	176.674	42.226
286	176.49	42.182	176.38	42.1558	176.279	42.1317	176.115	42.0925	176.165	42.1045	176.207	42.1146	176.648	42.2199	176.675	42.2263	177.03	42.3111	176.661	42.223	176.663	42.2235	176.582	42.2042	176.651	42.2207	176.673	42.2258	176.674	42.2261
287	176.497	42.1839	176.389	42.1579	176.289	42.134	176.117	42.0929	176.17	42.1056	176.214	42.116	176.648	42.2199	176.675	42.2264	177.03	42.3111	176.661	42.223	176.663	42.2235	176.582	42.2041	176.651	42.2207	176.673	42.226	176.675	42.2263
288	176.505	42.1858	176.397	42.16	176.298	42.1362	176.119	42.0933	176.175	42.1067	176.22	42.1175	176.648	42.2198	176.675	42.2264	177.029	42.311	176.661	42.2231	176.663	42.2236	176.582	42.204	176.652	42.2207	176.674	42.226	176.675	42.2264
289	176.513	42.1876	176.406	42.162	176.306	42.1383	176.121	42.0939	176.18	42.1079	176.225	42.1189	176.647	42.2197	176.676	42.2265	177.029	42.3109	176.662	42.2231	176.664	42.2236	176.581	42.2039	176.652	42.2208	176.674	42.2261	176.675	42.2264
290	176.521	42.1895	176.414	42.164	176.315	42.1403	176.124	42.0946	176.185	42.1091	176.231	42.1203	176.647	42.2197	176.676	42.2265	177.028	42.3108	176.662	42.2233	176.664	42.2237	176.581	42.2039	176.652	42.2208	176.674	42.2261	176.675	42.2265
291	176.528	42.1912	176.422	42.166	176.323	42.1423	176.127	42.0953	176.19	42.1104	176.237	42.1216	176.647	42.2196	176.676	42.2265	177.028	42.3107	176.663	42.2234	176.664	42.2236	176.581	42.2038	176.652	42.2208	176.674	42.2261	176.675	42.2264
292	176.535	42.1929	176.43	42.1679	176.331	42.1442	176.13	42.0961	176.195	42.1116	176.242	42.1229	176.647	42.2196	176.676	42.2265	177.028	42.3106	176.663	42.2236	176.664	42.2236	176.581	42.2038	176.652	42.2208	176.674	42.2262	176.675	42.2264
293	176.542	42.1945	176.438	42.1698	176.34	42.1462	176.134	42.0969	176.2	42.1129	176.248	42.1242	176.647	42.2196	176.676	42.2266	177.027	42.3106	176.664	42.2237	176.663	42.2236	176.581	42.2039	176.651	42.2207	176.674	42.2262	176.675	42.2263
294	176.548	42.196	176.446	42.1716	176.348	42.1481	176.137	42.0978	176.206	42.1142	176.254	42.1256	176.647	42.2196	176.676	42.2267	177.027	42.3105	176.664	42.2238	176.663	42.2235	176.581	42.2039	176.651	42.2206	176.674	42.2262	176.675	42.2263
295	176.554	42.1974	176.453	42.1733	176.355	42.1499	176.141	42.0987	176.211	42.1154	176.26	42.127	176.647	42.2196	176.677	42.2268	177.027	42.3104	176.665	42.2239	176.663	42.2235	176.581	42.2039	176.651	42.2206	176.674	42.2262	176.675	42.2262
296	176.56	42.1988	176.46	42.175	176.363	42.1517	176.145	42.0997	176.216	42.1167	176.266	42.1285	176.647	42.2196	176.677	42.2269	177.026	42.3103	176.665	42.2239	176.663	42.2234	176.581	42.204	176.651	42.2207	176.674	42.2262	176.674	42.2262
297	176.566	42.2002	176.467	42.1767	176.37	42.1535	176.149	42.1007	176.222	42.118	176.272	42.1299	176.647	42.2196	176.678	42.227	177.026	42.3101	176.664	42.2238	176.663	42.2234	176.582	42.204	176.652	42.2208	176.674	42.2261	176.674	42.2262
298	176.572	42.2017	176.474	42.1783	176.377	42.1551	176.154	42.1017	176.227	42.1192	176.278	42.1314	176.647	42.2196	176.678	42.2271	177.025	42.31	176.664	42.2237	176.662	42.2233	176.582	42.204	176.652	42.2208	176.674	42.2261	176.674	42.2261
299	176.578	42.2031	176.48	42.1798	176.384	42.1567	176.158	42.1028	176.232	42.1205	176.284	42.1328	176.647	42.2196	176.679	42.2272	177.025	42.3099	176.664	42.2237	176.662	42.2233	176.582	42.2041	176.652	42.2209	176.674	42.2261	176.674	42.2261
300	176.584	42.2045	176.487	42.1814	176.39	42.1582	176.163	42.104	176.237	42.1218	176.289	42.1342	176.647	42.2197	176.679	42.2273	177.024	42.3099	176.664	42.2236	176.662	42.2232	176.583	42.2042	176.652	42.221	176.674	42.2261	176.674	42.2261
301	176.589	42.2059	176.493	42.1829	176.396	42.1597	176.168	42.1052	176.243	42.123	176.295	42.1356	176.647	42.2197	176.679	42.2273	177.024	42.3098	176.664	42.2236	176.661	42.2231	176.583	42.2044	176.653	42.221	176.674	42.226	176.674	42.2261
302	176.595	42.2072	176.499	42.1844	176.402	42.1612	176.173	42.1064	176.248	42.1243	176.301	42.137	176.647	42.2197	176.679	42.2272	177.024	42.3098	176.664	42.2236	176.661	42.223	176.584	42.2045	176.653	42.2211	176.673	42.226	176.674	42.2261
303	176.6	42.2085	176.505	42.1858	176.409	42.1627	176.178	42.1076	176.253	42.1255	176.307	42.1383	176.648	42.2198	176.679	42.2272	177.024	42.3098	176.664	42.2236	176.661	42.223	176.584	42.2046	176.653	42.2212	176.673	42.2259	176.674	42.226
304	176.606	42.2097	176.511	42.1872	176.415	42.1641	176.183	42.1088	176.259	42.1268	176.313	42.1397	176.648	42.2198	176.678	42.2272	177.024	42.3097	176.664	42.2236	176.661	42.223	176.585	42.2048	176.654	42.2213	176.673	42.2259	176.674	42.226
305	176.61	42.2109	176.517	42.1885	176.421	42.1655	176.189	42.1101	176.264	42.1281	176.318	42.141	176.648	42.2198	176.679	42.2272	177.024	42.3096	176.664	42.2236	176.661	42.2229	176.585	42.2049	176.654	42.2214	176.673	42.2258	176.674	42.226
306	176.615	42.212	176.522	42.1898	176.426	42.1669	176.194	42.1113	176.269	42.1293	176.324	42.1424	176.648	42.2198	176.679	42.2272	177.023	42.3096	176.663	42.2236	176.661	42.2229	176.585	42.2049	176.655	42.2215	176.673	42.2258	176.673	42.226
307	176.62	42.2131	176.527	42.1911	176.432	42.1682	176.199	42.1127	176.274	42.1306	176.329	42.1437	176.647	42.2198	176.679	42.2272	177.023	42.3095	176.663	42.2235	176.661	42.2229	176.586	42.205	176.656	42.2217	176.673	42.2258	176.673	42.226
308	176.624	42.2142	176.532	42.1923	176.437	42.1694	176.205	42.114	176.28	42.1319	176.335	42.1451	176.647	42.2197	176.678	42.2271	177.023	42.3095	176.663	42.2234	176.661	42.2229	176.586	42.205	176.656	42.2219	176.672	42.2257	176.673	42.226
309	176.629	42.2153	176.537	42.1934	176.442	42.1706	176.211	42.1154	176.285	42.1331	176.341	42.1464	176.647	42.2197	176.678	42.2271	177.023	42.3095	176.662	42.2233	176.661	42.2229	176.586	42.205	176.657	42.222	176.672	42.2257	176.673	42.2259
310	176.633	42.2163	176.542	42.1945	176.447	42.1718	176.216	42.1167	176.29	42.1343	176.346	42.1477	176.647	42.2197	176.678	42.227	177.023	42.3095	176.662	42.2233	176.661	42.2229	176.586	42.2051	176.657	42.222	176.672	42.2257	176.673	42.2259
311	176.638	42.2174	176.546	42.1956	176.452	42.173	176.222	42.1181	176.295	42.1356	176.351	42.1488	176.647	42.2197	176.677	42.2269	177.023	42.3096	176.662	42.2233	176.66	42.2229	176.586	42.2051	176.657	42.222	176.672	42.2257	176.673	42.2259
312	176.642	42.2184	176.551	42.1966	176.457	42.1741	176.227	42.1193	176.3	42.1368	176.356	42.15	176.648	42.2198	176.677	42.2269	177.023	42.3096	176.662	42.2233	176.66	42.2228	176.586	42.2052	176.657	42.222	176.672	42.2257	176.673	42.2259
313	176.645	42.2193	176.555	42.1976	176.461	42.1752	176.233	42.1206	176.305	42.138	176.361	42.1512	176.648	42.2199	176.677	42.2268	177.023	42.3096	176.662	42.2233	176.66	42.2228	176.587	42.2052	176.657	42.222	176.672	42.2257	176.673	42.226
314	176.649	42.2201	176.559	42.1986	176.466	42.1763	176.238	42.1219	176.31	42.1392	176.365	42.1524	176.648	42.2199	176.677	42.2268	177.023	42.3096	176.662	42.2233	176.661	42.2229	176.587	42.2052	176.657	42.222	176.672	42.2256	176.674	42.226
315	176.653	42.221	176.563	42.1995	176.47	42.1773	176.243	42.1231	176.315	42.1404	176.37	42.1535	176.649	42.22	176.677	42.2268	177.023	42.3096	176.662	42.2233	176.661	42.2229	176.587	42.2053	176.657	42.222	176.672	42.2256	176.674	42.226
316	176.656	42.2218	176.567	42.2004	176.474	42.1784	176.248	42.1243	176.32	42.1416	176.375	42.1546	176.649	42.2201	176.677	42.2267	177.023	42.3095	176.662	42.2232	176.661	42.2229	176.587	42.2053	176.657	42.2221	176.672	42.2255	176.674	42.2261
317	176.659	42.2225	176.57	42.2012	176.479	42.1794	176.253	42.1255	176.325	42.1427	176.379	42.1557	176.649	42.2201	176.676	42.2267	177.023	42.3095	176.662	42.2231	176.661	42.2229	176.587	42.2054	176.657	42.2221	176.672	42.2255	176.674	42.2261
318	176.662	42.2233	176.573	42.202	176.483	42.1804	176.258	42.1267	176.33	42.1439	176.384	42.1567	176.649	42.2201	176.676	42.2267	177.023	42.3095	176.661	42.2231	176.66	42.2228	176.587	42.2054	176.657	42.2221	176.672	42.2256	176.674	42.2261
319	176.665	42.224	176.576	42.2027	176.487	42.1813	176.263	42.1279	176.334	42.1449	176.388	42.1578	176.649	42.2202	176.676	42.2267	177.023	42.3095	176.661	42.223	176.66	42.2227	176.587	42.2054	176.657	42.222	176.672	42.2256	176.674	42.2262
320	176.668	42.2247	176.579	42.2035	176.49	42.1822	176.268	42.1291	176.339	42.1459	176.393	42.1588	176.65	42.2203	176.677	42.2267	177.023	42.3094	176.661	42.223	176.66	42.2227	176.587	42.2054	176.657	42.222	176.672	42.2256	176.674	42.2262
321	176.671	42.2255	176.582	42.2042	176.494	42.1831	176.273	42.1302	176.343	42.1469	176.397	42.1599	176.65	42.2204	176.676	42.2267	177.022	42.3094	176.661	42.223	176.659	42.2226	176.587	42.2054	176.656	42.2219	176.672	42.2257	176.674	42.2262
322	176.674	42.2262	176.585	42.2049	176.497	42.1839	176.277	42.1313	176.347	42.1479	176.401	42.1609	176.651	42.2206	176.676	42.2267	177.022	42.3093	176.661	42.223	176.659	42.2225	176.587	42.2054	176.656	42.2217	176.673	42.2258	176.674	42.2262
323	176.677	42.2269	176.588	42.2056	176.501	42.1847	176.282	42.1324	176.351	42.1488	176.405	42.1619	176.651	42.2207	176.676	42.2266	177.022	42.3092	176.661	42.223	176.659	42.2225	176.587	42.2054	176.655	42.2216	176.673	42.2259	176.674	42.2262
324	176.68	42.2276	176.591	42.2062	176.504	42.1854	176.287	42.1335	176.354	42.1497	176.409	42.1628	176.652	42.2208	176.676	42.2266	177.021	42.3091	176.661	42.223	176.659	42.2224	176.587	42.2053	176.655	42.2215	176.674	42.226	176.674	42.2262
325	176.683	42.2282	176.593	42.2068	176.507	42.1862	176.292	42.1347	176.358	42.1506	176.413	42.1638	176.653	42.221	176.676	42.2266	177.021	42.309	176.661	42.223	176.659	42.2224	176.587	42.2053	176.655	42.2215	176.674	42.2261	176.674	42.2262
326	176.685	42.2288	176.596	42.2075	176.51	42.187	176.296	42.1359	176.362	42.1515	176.417	42.1647	176.653	42.2211	176.676	42.2267	177.021	42.3089	176.661	42.223	176.659	42.2225	176.587	42.2053	176.654	42.2214	176.674	42.2261	176.674	42.2262
327	176.688	42.2294	176.599	42.2081	176.513	42.1877	176.301	42.137	176.365	42.1523	176.421	42.1656	176.653	42.2212	176.676	42.2267	177.02	42.3088	176.661	42.2231	176.659	42.2225	176.587	42.2053	176.654	42.2213	176.674	42.2261	176.674	42.2261
328	176.691	42.2301	176.601	42.2087	176.517	42.1885	176.306	42.1382	176.369	42.1531	176.424	42.1665	176.654	42.2212	176.676	42.2266	177.019	42.3087	176.662	42.2232	176.659	42.2226	176.587	42.2052	176.654	42.2212	176.674	42.2261	176.674	42.2261
329	176.693	42.2307	176.604	42.2093	176.52	42.1892	176.311	42.1394	176.372	42.1539	176.428	42.1673	176.654	42.2212	176.676	42.2266	177.019	42.3085	176.662	42.2233	176.66	42.2227	176.586	42.2052	176.653	42.2211	176.674	42.226	176.674	42.2261
330	176.696	42.2313	176.606	42.21	176.522	42.1899	176.316	42.1406	176.375	42.1547	176.431	42.1681	176.654	42.2213	176.676	42.2266	177.018	42.3084	176.662	42.2233	176.66	42.2228	176.586	42.2051	176.653	42.221	176.673	42.226	176.674	42.226
331	176.699	42.232	176.609	42.2106	176.525	42.1905	176.321	42.1418	176.379	42.1555	176.434	42.1689	176.654	42.2213	176.676	42.2265	177.018	42.3083	176.663	42.2234	176.661	42.2229	176.586	42.205	176.652	42.2208	176.673	42.2259	176.674	42.226
332	176.701	42.2326	176.612	42.2112	176.528	42.1911	176.326	42.143	176.382	42.1562	176.438	42.1696	176.654	42.2213	176.675	42.2264	177.017	42.3082	176.662	42.2233	176.661	42.223	176.586	42.205	176.652	42.2207	176.673	42.2259	176.673	42.2259
333	176.704	42.2332	176.614	42.2118	176.53	42.1917	176.332	42.1442	176.385	42.157	176.441	42.1704	176.654	42.2213	176.675	42.2263	177.017	42.3081	176.662	42.2233	176.661	42.2231	176.586	42.2049	176.651	42.2206	176.673	42.2258	176.673	42.2259
334	176.706	42.2337	176.617	42.2124	176.533	42.1923	176.337	42.1454	176.388	42.1577	176.444	42.1711	176.654	42.2214	176.674	42.2261	177.017	42.3081	176.662	42.2232	176.662	42.2232	176.585	42.2049	176.651	42.2206	176.673	42.2258	176.673	42.2259
335	176.708	42.2342	176.619	42.213	176.535	42.1929	176.342	42.1466	176.391	42.1585	176.447	42.1719	176.654	42.2214	176.674	42.226	177.017	42.3082	176.662	42.2232	176.662	42.2233	176.585	42.2049	176.651	42.2205	176.673	42.2258	176.673	42.2259
336	176.71	42.2347	176.621	42.2135	176.538	42.1936	176.347	42.1478	176.394	42.1592	176.45	42.1727	176.654	42.2213	176.673	42.2259	177.017	42.3082	176.662	42.2231	176.662	42.2233	176.585	42.2049	176.65	42.2205	176.672	42.2257	176.674	42.226
337	176.712	42.2351	176.624	42.2141	176.54	42.1942	176.351	42.149	176.397	42.1599	176.454	42.1735	176.654	42.2213	176.673	42.2258	177.017	42.3082	176.661	42.2231	176.663	42.2234	176.585	42.2049	176.65	42.2204	176.672	42.2257	176.674	42.2262
338	176.714	42.2356	176.626	42.2146	176.543	42.1948	176.356	42.1501	176.4	42.1607	176.457	42.1742	176.653	42.2212	176.672	42.2257	177.017	42.3082	176.661	42.2231	176.663	42.2234	176.585	42.2049	176.65	42.2204	176.672	42.2257	176.675	42.2263
339	176.716	42.2361	176.628	42.2152	176.545	42.1953	176.361	42.1512	176.403	42.1614	176.46	42.1749	176.653	42.2211	176.672	42.2257	177.017	42.3081	176.661	42.2231	176.663	42.2235	176.585	42.2048	176.65	42.2204	176.672	42.2257	176.675	42.2264
340	176.718	42.2365	176.63	42.2157	176.547	42.1958	176.365	42.1523	176.406	42.1621	176.462	42.1755	176.653	42.221	176.672	42.2256	177.017	42.3081	176.661	42.2231	176.663	42.2235	176.585	42.2048	176.65	42.2204	176.672	42.2257	176.675	42.2264
341	176.72	42.237	176.633	42.2162	176.549	42.1962	176.37	42.1533	176.409	42.1628	176.465	42.1762	176.652	42.2209	176.671	42.2255	177.017	42.308	176.661	42.2231	176.664	42.2236	176.585	42.2048	176.65	42.2205	176.672	42.2257	176.675	42.2264
342	176.721	42.2374	176.635	42.2167	176.55	42.1966	176.374	42.1544	176.412	42.1635	176.468	42.1768	176.652	42.2208	176.671	42.2253	177.017	42.308	176.661	42.2231	176.664	42.2237	176.585	42.2047	176.65	42.2205	176.672	42.2257	176.675	42.2265
343	176.723	42.2378	176.636	42.2171	176.552	42.1969	176.378	42.1553	176.415	42.1642	176.471	42.1775	176.652	42.2207	176.67	42.2252	177.017	42.308	176.661	42.223	176.664	42.2237	176.585	42.2048	176.65	42.2205	176.672	42.2257	176.676	42.2265
344	176.724	42.2382	176.638	42.2175	176.553	42.1972	176.382	42.1563	176.418	42.1648	176.474	42.1782	176.651	42.2207	176.67	42.2252	177.016	42.3079	176.661	42.223	176.664	42.2237	176.585	42.2048	176.651	42.2205	176.672	42.2257	176.676	42.2266
345	176.726	42.2384	176.639	42.2178	176.554	42.1975	176.386	42.1572	176.421	42.1656	176.477	42.1789	176.651	42.2207	176.67	42.2251	177.016	42.3079	176.661	42.223	176.664	42.2237	176.585	42.2049	176.651	42.2205	176.672	42.2257	176.676	42.2266
346	176.727	42.2387	176.641	42.2182	176.556	42.1978	176.39	42.1582	176.424	42.1663	176.479	42.1796	176.651	42.2206	176.669	42.225	177.016	42.3079	176.661	42.2231	176.664	42.2237	176.586	42.205	176.651	42.2205	176.672	42.2257	176.677	42.2267
347	176.728	42.239	176.642	42.2186	176.557	42.1982	176.394	42.1592	176.427	42.167	176.482	42.1802	176.651	42.2206	176.669	42.2249	177.016	42.3078	176.662	42.2231	176.664	42.2238	176.586	42.2051	176.651	42.2205	176.673	42.2258	176.677	42.2268
348	176.73	42.2394	176.644	42.2189	176.558	42.1985	176.398	42.1601	176.429	42.1676	176.484	42.1807	176.651	42.2205	176.669	42.2249	177.015	42.3077	176.662	42.2232	176.664	42.2238	176.587	42.2052	176.651	42.2205	176.673	42.2258	176.677	42.2269
349	176.731	42.2398	176.645	42.2193	176.56	42.1987	176.402	42.1611	176.432	42.1683	176.486	42.1813	176.651	42.2205	176.669	42.2249	177.015	42.3075	176.662	42.2233	176.665	42.2239	176.587	42.2053	176.651	42.2205	176.673	42.2258	176.677	42.2269
350	176.733	42.2402	176.647	42.2196	176.561	42.199	176.406	42.162	176.435	42.1689	176.488	42.1818	176.65	42.2204	176.669	42.2248	177.014	42.3074	176.662	42.2233	176.665	42.224	176.587	42.2054	176.651	42.2205	176.673	42.2258	176.677	42.2268
351	176.735	42.2406	176.648	42.2199	176.562	42.1992	176.409	42.1629	176.437	42.1695	176.49	42.1822	176.65	42.2204	176.669	42.2248	177.013	42.3072	176.662	42.2233	176.665	42.224	176.588	42.2055	176.651	42.2205	176.673	42.2258	176.677	42.2268
352	176.736	42.2409	176.649	42.2202	176.563	42.1995	176.413	42.1637	176.44	42.1701	176.492	42.1827	176.65	42.2204	176.669	42.2248	177.013	42.307	176.662	42.2233	176.666	42.2241	176.588	42.2056	176.651	42.2205	176.672	42.2257	176.677	42.2267
353	176.737	42.2412	176.65	42.2205	176.563	42.1997	176.416	42.1644	176.442	42.1707	176.495	42.1832	176.65	42.2204	176.669	42.2248	177.012	42.3068	176.662	42.2233	176.666	42.2242	176.589	42.2058	176.651	42.2206	176.672	42.2256	176.676	42.2267
354	176.738	42.2415	176.651	42.2207	176.564	42.1999	176.419	42.1652	176.445	42.1713	176.497	42.1837	176.65	42.2204	176.669	42.2249	177.011	42.3067	176.662	42.2232	176.666	42.2243	176.589	42.2059	176.651	42.2206	176.671	42.2254	176.676	42.2267
355	176.739	42.2417	176.652	42.2209	176.565	42.2002	176.422	42.166	176.448	42.172	176.499	42.1842	176.65	42.2205	176.669	42.2249	177.01	42.3065	176.662	42.2232	176.667	42.2243	176.59	42.206	176.651	42.2207	176.67	42.2252	176.677	42.2267
356	176.74	42.2419	176.653	42.2211	176.567	42.2004	176.426	42.1668	176.45	42.1726	176.5	42.1846	176.65	42.2205	176.669	42.225	177.01	42.3064	176.661	42.2231	176.667	42.2244	176.591	42.2062	176.652	42.2208	176.669	42.225	176.677	42.2267
357	176.741	42.2421	176.654	42.2213	176.568	42.2008	176.429	42.1676	176.453	42.1733	176.502	42.185	176.651	42.2205	176.669	42.225	177.01	42.3063	176.661	42.223	176.667	42.2245	176.591	42.2063	176.652	42.2209	176.669	42.2248	176.677	42.2268
358	176.742	42.2424	176.655	42.2215	176.57	42.2011	176.432	42.1684	176.455	42.1739	176.503	42.1853	176.65	42.2205	176.669	42.225	177.009	42.3063	176.661	42.223	176.668	42.2246	176.592	42.2064	176.653	42.221	176.668	42.2246	176.677	42.2268
359	176.744	42.2427	176.655	42.2216	176.571	42.2015	176.436	42.1692	176.458	42.1744	176.505	42.1857	176.65	42.2204	176.669	42.2249	177.009	42.3063	176.661	42.2229	176.668	42.2247	176.592	42.2065	176.653	42.2211	176.667	42.2245	176.677	42.2267
360	176.745	42.2431	176.656	42.2218	176.573	42.2019	176.439	42.17	176.46	42.175	176.506	42.186	176.65	42.2204	176.669	42.225	177.009	42.3063	176.661	42.2229	176.669	42.2248	176.592	42.2065	176.653	42.2212	176.667	42.2243	176.676	42.2267
361	176.746	42.2434	176.657	42.2219	176.575	42.2023	176.443	42.1708	176.462	42.1755	176.507	42.1863	176.65	42.2204	176.669	42.225	177.01	42.3063	176.66	42.2229	176.669	42.2248	176.592	42.2065	176.654	42.2212	176.666	42.2242	176.676	42.2267
362	176.748	42.2437	176.657	42.2221	176.576	42.2027	176.446	42.1715	176.464	42.176	176.509	42.1866	176.65	42.2205	176.67	42.2251	177.01	42.3063	176.66	42.2228	176.669	42.2249	176.592	42.2065	176.654	42.2213	176.665	42.224	176.676	42.2266
363	176.748	42.2439	176.658	42.2222	176.577	42.203	176.449	42.1722	176.466	42.1765	176.51	42.1869	176.651	42.2205	176.67	42.2253	177.01	42.3063	176.66	42.2228	176.669	42.2249	176.592	42.2064	176.654	42.2214	176.665	42.2238	176.676	42.2266
364	176.749	42.2441	176.658	42.2223	176.579	42.2033	176.451	42.1729	176.468	42.177	176.512	42.1873	176.651	42.2206	176.671	42.2254	177.01	42.3063	176.66	42.2228	176.669	42.2249	176.591	42.2064	176.655	42.2215	176.664	42.2236	176.676	42.2267
365	176.75	42.2443	176.658	42.2224	176.58	42.2037	176.454	42.1735	176.471	42.1775	176.513	42.1876	176.651	42.2207	176.672	42.2255	177.01	42.3063	176.66	42.2229	176.669	42.2249	176.591	42.2063	176.655	42.2215	176.663	42.2234	176.677	42.2267
366	176.751	42.2445	176.659	42.2225	176.581	42.204	176.457	42.1742	176.473	42.178	176.514	42.1879	176.652	42.2207	176.672	42.2256	177.01	42.3063	176.661	42.2229	176.669	42.2249	176.591	42.2063	176.655	42.2216	176.662	42.2233	176.677	42.2268
367	176.752	42.2447	176.659	42.2226	176.583	42.2042	176.46	42.1749	176.475	42.1785	176.516	42.1882	176.652	42.2208	176.672	42.2257	177.01	42.3064	176.661	42.2229	176.669	42.2249	176.591	42.2062	176.655	42.2216	176.661	42.2231	176.677	42.2268
368	176.753	42.2449	176.66	42.2228	176.584	42.2046	176.463	42.1756	176.477	42.179	176.517	42.1885	176.652	42.2208	176.672	42.2257	177.01	42.3064	176.661	42.223	176.669	42.2249	176.591	42.2062	176.656	42.2217	176.661	42.2229	176.677	42.2269
369	176.754	42.2452	176.661	42.223	176.585	42.2049	176.466	42.1763	176.479	42.1795	176.518	42.1888	176.652	42.2208	176.673	42.2258	177.01	42.3065	176.661	42.223	176.669	42.2249	176.591	42.2062	176.656	42.2217	176.66	42.2229	176.677	42.2269
370	176.755	42.2455	176.662	42.2231	176.587	42.2052	176.469	42.177	176.481	42.1799	176.519	42.1891	176.652	42.2208	176.673	42.2258	177.011	42.3065	176.661	42.223	176.669	42.2248	176.591	42.2062	176.656	42.2217	176.66	42.2228	176.678	42.227
371	176.757	42.2458	176.662	42.2233	176.588	42.2055	176.471	42.1776	176.483	42.1804	176.521	42.1895	176.652	42.2208	176.673	42.2259	177.011	42.3066	176.661	42.2231	176.668	42.2247	176.591	42.2062	176.656	42.2217	176.66	42.2228	176.678	42.227
372	176.758	42.2461	176.663	42.2235	176.589	42.2058	176.473	42.1781	176.484	42.1808	176.522	42.1898	176.652	42.2208	176.673	42.226	177.011	42.3066	176.662	42.2231	176.668	42.2246	176.591	42.2062	176.655	42.2216	176.66	42.2228	176.678	42.227
373	176.759	42.2463	176.664	42.2236	176.59	42.206	176.475	42.1786	176.486	42.1812	176.524	42.1902	176.652	42.2208	176.674	42.2261	177.011	42.3066	176.662	42.2232	176.667	42.2245	176.591	42.2062	176.655	42.2216	176.66	42.2228	176.678	42.2271
374	176.759	42.2465	176.664	42.2238	176.59	42.2061	176.477	42.179	176.488	42.1817	176.525	42.1905	176.652	42.2209	176.675	42.2262	177.01	42.3065	176.662	42.2233	176.667	42.2243	176.591	42.2062	176.655	42.2217	176.66	42.2228	176.678	42.2271
375	176.76	42.2466	176.665	42.224	176.59	42.2061	176.479	42.1794	176.49	42.1821	176.526	42.1908	176.652	42.2209	176.675	42.2263	177.01	42.3065	176.662	42.2233	176.666	42.2242	176.591	42.2063	176.656	42.2217	176.66	42.2228	176.678	42.2271
376	176.761	42.2468	176.666	42.2241	176.591	42.2061	176.48	42.1797	176.492	42.1825	176.528	42.1911	176.652	42.2208	176.675	42.2264	177.01	42.3064	176.663	42.2234	176.666	42.2241	176.591	42.2063	176.656	42.2217	176.66	42.2228	176.679	42.2272
377	176.761	42.247	176.667	42.2243	176.591	42.2062	176.482	42.1801	176.493	42.1829	176.529	42.1914	176.652	42.2208	176.675	42.2264	177.01	42.3063	176.662	42.2234	176.665	42.224	176.591	42.2063	176.656	42.2218	176.66	42.2228	176.679	42.2272
378	176.762	42.2472	176.667	42.2245	176.591	42.2063	176.483	42.1805	176.495	42.1833	176.53	42.1917	176.652	42.2207	176.675	42.2264	177.01	42.3063	176.662	42.2233	176.665	42.2239	176.591	42.2063	176.656	42.2218	176.66	42.2228	176.679	42.2273
379	176.763	42.2474	176.668	42.2247	176.592	42.2064	176.485	42.1809	176.496	42.1836	176.531	42.192	176.651	42.2207	176.675	42.2264	177.009	42.3063	176.662	42.2233	176.665	42.2238	176.591	42.2063	176.656	42.2217	176.66	42.2228	176.679	42.2273
380	176.764	42.2476	176.669	42.2249	176.592	42.2065	176.486	42.1813	176.497	42.1839	176.533	42.1923	176.651	42.2206	176.676	42.2265	177.009	42.3062	176.662	42.2233	176.664	42.2238	176.591	42.2063	176.656	42.2217	176.66	42.2228	176.679	42.2273
381	176.764	42.2477	176.67	42.2251	176.593	42.2066	176.488	42.1816	176.499	42.1842	176.534	42.1926	176.651	42.2205	176.676	42.2265	177.009	42.3062	176.662	42.2233	176.664	42.2238	176.591	42.2063	176.655	42.2217	176.66	42.2228	176.679	42.2273
382	176.765	42.2478	176.67	42.2252	176.593	42.2067	176.489	42.182	176.5	42.1845	176.535	42.1929	176.65	42.2204	176.676	42.2267	177.009	42.3061	176.662	42.2233	176.664	42.2238	176.591	42.2063	176.655	42.2217	176.66	42.2229	176.679	42.2272
383	176.765	42.2479	176.67	42.2253	176.593	42.2068	176.491	42.1823	176.501	42.1847	176.536	42.1932	176.65	42.2203	176.677	42.2268	177.008	42.306	176.663	42.2234	176.664	42.2238	176.591	42.2064	176.655	42.2216	176.661	42.2229	176.679	42.2272
384	176.765	42.2479	176.671	42.2253	176.594	42.2069	176.492	42.1825	176.502	42.185	176.537	42.1934	176.649	42.2202	176.677	42.2268	177.008	42.3059	176.663	42.2234	176.664	42.2238	176.591	42.2064	176.655	42.2216	176.661	42.223	176.678	42.2272
385	176.765	42.2479	176.671	42.2253	176.594	42.207	176.493	42.1828	176.503	42.1853	176.538	42.1936	176.649	42.2201	176.677	42.2269	177.007	42.3058	176.663	42.2235	176.664	42.2238	176.592	42.2064	176.655	42.2216	176.661	42.223	176.678	42.2271
386	176.765	42.2479	176.671	42.2253	176.594	42.207	176.494	42.1831	176.505	42.1856	176.539	42.1938	176.649	42.2201	176.677	42.2269	177.007	42.3057	176.663	42.2235	176.664	42.2238	176.592	42.2064	176.655	42.2216	176.661	42.2231	176.678	42.2271
387	176.765	42.2479	176.671	42.2253	176.595	42.2071	176.496	42.1834	176.506	42.1859	176.54	42.194	176.648	42.22	176.677	42.2269	177.007	42.3056	176.663	42.2236	176.665	42.2238	176.592	42.2065	176.655	42.2216	176.662	42.2231	176.678	42.2271
388	176.766	42.248	176.67	42.2253	176.595	42.2073	176.497	42.1838	176.507	42.1862	176.541	42.1942	176.648	42.2199	176.678	42.227	177.006	42.3055	176.663	42.2236	176.665	42.2239	176.592	42.2065	176.655	42.2216	176.662	42.2232	176.678	42.2271
389	176.766	42.2481	176.67	42.2252	176.596	42.2074	176.499	42.1842	176.509	42.1866	176.541	42.1944	176.648	42.2199	176.678	42.227	177.006	42.3054	176.664	42.2236	176.665	42.2239	176.592	42.2065	176.655	42.2215	176.662	42.2232	176.678	42.2271
390	176.766	42.2482	176.67	42.2252	176.597	42.2076	176.5	42.1846	176.51	42.1869	176.542	42.1946	176.648	42.2198	176.678	42.227	177.005	42.3053	176.664	42.2237	176.665	42.224	176.592	42.2066	176.655	42.2214	176.662	42.2231	176.678	42.2272
391	176.766	42.2482	176.67	42.2252	176.598	42.2078	176.502	42.185	176.511	42.1872	176.543	42.1948	176.648	42.2198	176.678	42.227	177.005	42.3052	176.664	42.2238	176.665	42.224	176.592	42.2066	176.654	42.2214	176.662	42.2232	176.679	42.2272
392	176.766	42.2482	176.67	42.2251	176.598	42.208	176.504	42.1854	176.512	42.1875	176.544	42.1949	176.647	42.2197	176.678	42.227	177.005	42.3052	176.665	42.2238	176.665	42.2241	176.593	42.2066	176.654	42.2213	176.662	42.2232	176.679	42.2272
393	176.766	42.2482	176.67	42.2251	176.599	42.2081	176.505	42.1857	176.514	42.1878	176.544	42.1951	176.647	42.2197	176.678	42.227	177.005	42.3051	176.665	42.2239	176.666	42.2241	176.593	42.2066	176.654	42.2213	176.662	42.2233	176.679	42.2272
394	176.767	42.2482	176.67	42.2251	176.599	42.2082	176.507	42.1861	176.515	42.1882	176.545	42.1953	176.647	42.2196	176.678	42.227	177.005	42.3051	176.665	42.2239	176.666	42.2242	176.592	42.2066	176.654	42.2213	176.663	42.2234	176.679	42.2272
395	176.767	42.2482	176.67	42.2251	176.6	42.2083	176.508	42.1864	176.517	42.1885	176.546	42.1955	176.647	42.2196	176.677	42.2269	177.004	42.305	176.665	42.224	176.666	42.2242	176.592	42.2066	176.654	42.2214	176.663	42.2235	176.679	42.2273
396	176.767	42.2483	176.67	42.2251	176.6	42.2084	176.509	42.1867	176.518	42.1888	176.547	42.1957	176.647	42.2196	176.677	42.2268	177.004	42.305	176.665	42.224	176.666	42.2243	176.592	42.2066	176.654	42.2214	176.663	42.2236	176.679	42.2273
397	176.767	42.2483	176.67	42.2251	176.601	42.2086	176.511	42.1871	176.519	42.1891	176.548	42.1959	176.647	42.2196	176.677	42.2267	177.004	42.305	176.665	42.224	176.667	42.2243	176.592	42.2066	176.654	42.2214	176.664	42.2237	176.679	42.2273
398	176.767	42.2484	176.67	42.2251	176.601	42.2088	176.512	42.1874	176.52	42.1894	176.549	42.1961	176.647	42.2196	176.676	42.2266	177.004	42.3051	176.665	42.224	176.667	42.2244	176.592	42.2066	176.654	42.2214	176.664	42.2238	176.679	42.2274
399	176.768	42.2485	176.67	42.2252	176.602	42.2089	176.514	42.1877	176.522	42.1897	176.55	42.1964	176.647	42.2196	176.676	42.2265	177.004	42.3051	176.665	42.224	176.667	42.2245	176.592	42.2066	176.654	42.2213	176.665	42.2239	176.679	42.2274
400	176.768	42.2486	176.67	42.2252	176.603	42.209	176.515	42.1881	176.523	42.1899	176.551	42.1966	176.647	42.2196	176.676	42.2265	177.005	42.3051	176.665	42.224	176.667	42.2245	176.592	42.2065	176.654	42.2213	176.665	42.2239	176.68	42.2274
401	176.769	42.2487	176.671	42.2254	176.603	42.2091	176.516	42.1884	176.524	42.1902	176.552	42.1969	176.647	42.2196	176.676	42.2265	177.005	42.3051	176.665	42.224	176.668	42.2246	176.592	42.2064	176.654	42.2213	176.665	42.224	176.68	42.2274
402	176.769	42.2488	176.672	42.2255	176.603	42.2092	176.518	42.1887	176.525	42.1905	176.553	42.1971	176.646	42.2195	176.676	42.2265	177.005	42.3051	176.665	42.224	176.668	42.2246	176.591	42.2063	176.654	42.2212	176.665	42.224	176.68	42.2275
403	176.769	42.2489	176.672	42.2257	176.604	42.2093	176.519	42.189	176.526	42.1908	176.554	42.1973	176.646	42.2195	176.675	42.2264	177.005	42.3051	176.665	42.224	176.668	42.2247	176.591	42.2062	176.653	42.2212	176.666	42.2241	176.68	42.2275
404	176.77	42.249	176.673	42.2259	176.604	42.2093	176.52	42.1893	176.527	42.191	176.554	42.1975	176.646	42.2195	176.675	42.2264	177.005	42.3052	176.665	42.2239	176.668	42.2247	176.591	42.2062	176.653	42.2211	176.666	42.2242	176.68	42.2274
405	176.77	42.2491	176.674	42.2261	176.604	42.2094	176.521	42.1896	176.528	42.1913	176.555	42.1977	176.646	42.2194	176.675	42.2263	177.005	42.3052	176.665	42.2239	176.668	42.2248	176.59	42.2061	176.653	42.2211	176.667	42.2244	176.679	42.2274
406	176.77	42.2491	176.675	42.2263	176.604	42.2094	176.522	42.1899	176.53	42.1916	176.556	42.1979	176.646	42.2194	176.675	42.2262	177.005	42.3053	176.665	42.2238	176.669	42.2248	176.59	42.206	176.653	42.221	176.667	42.2245	176.679	42.2274
407	176.771	42.2493	176.675	42.2264	176.604	42.2095	176.523	42.1901	176.531	42.1918	176.557	42.198	176.646	42.2194	176.674	42.2262	177.005	42.3053	176.664	42.2238	176.669	42.2248	176.59	42.206	176.653	42.221	176.667	42.2245	176.679	42.2273
408	176.771	42.2494	176.676	42.2265	176.605	42.2096	176.524	42.1903	176.532	42.1921	176.557	42.1982	176.646	42.2193	176.674	42.2261	177.005	42.3052	176.665	42.2239	176.668	42.2248	176.59	42.206	176.652	42.2209	176.668	42.2246	176.679	42.2273
409	176.772	42.2494	176.676	42.2266	176.605	42.2097	176.525	42.1906	176.532	42.1923	176.558	42.1983	176.645	42.2193	176.674	42.2261	177.005	42.3052	176.665	42.2239	176.668	42.2247	176.59	42.2061	176.652	42.2209	176.668	42.2246	176.679	42.2273
410	176.772	42.2495	176.676	42.2266	176.606	42.2097	176.526	42.1908	176.533	42.1925	176.558	42.1983	176.645	42.2192	176.674	42.226	177.005	42.3052	176.665	42.2239	176.668	42.2247	176.59	42.2061	176.652	42.2207	176.668	42.2246	176.679	42.2272
411	176.772	42.2495	176.676	42.2265	176.605	42.2097	176.527	42.191	176.534	42.1926	176.557	42.1982	176.644	42.219	176.673	42.2259	177.005	42.3051	176.665	42.2239	176.668	42.2246	176.59	42.2061	176.651	42.2205	176.667	42.2245	176.678	42.2271
412	176.771	42.2493	176.675	42.2262	176.605	42.2095	176.528	42.1912	176.535	42.1928	176.556	42.198	176.643	42.2187	176.673	42.2257	177.004	42.3049	176.665	42.2239	176.667	42.2244	176.59	42.206	176.649	42.2201	176.666	42.2242	176.677	42.2268
413	176.77	42.249	176.672	42.2257	176.603	42.2091	176.528	42.1913	176.535	42.1929	176.555	42.1977	176.641	42.2183	176.671	42.2255	177.003	42.3047	176.664	42.2238	176.666	42.2242	176.589	42.2058	176.646	42.2195	176.664	42.2237	176.675	42.2262
414	176.768	42.2485	176.669	42.2249	176.6	42.2083	176.528	42.1913	176.535	42.1929	176.553	42.1972	176.639	42.2178	176.67	42.2251	177.001	42.3043	176.663	42.2235	176.664	42.2238	176.588	42.2055	176.642	42.2185	176.661	42.2229	176.671	42.2254
415	176.764	42.2476	176.664	42.2236	176.595	42.2072	176.527	42.1911	176.534	42.1927	176.551	42.1966	176.637	42.2173	176.668	42.2247	177	42.304	176.662	42.2232	176.663	42.2234	176.586	42.2052	176.636	42.217	176.655	42.2216	176.666	42.2241
416	176.758	42.2462	176.656	42.2218	176.587	42.2054	176.526	42.1907	176.533	42.1925	176.548	42.1959	176.635	42.2168	176.667	42.2244	176.998	42.3036	176.66	42.2228	176.661	42.223	176.585	42.2047	176.627	42.2149	176.647	42.2197	176.658	42.2223
417	176.75	42.2443	176.645	42.2192	176.577	42.203	176.524	42.1901	176.531	42.192	176.544	42.195	176.633	42.2162	176.665	42.224	176.997	42.3033	176.659	42.2224	176.659	42.2225	176.583	42.2042	176.616	42.2122	176.636	42.2171	176.647	42.2197
418	176.739	42.2415	176.631	42.2157	176.563	42.1996	176.52	42.1894	176.529	42.1913	176.54	42.194	176.631	42.2158	176.664	42.2238	176.996	42.303	176.657	42.222	176.657	42.222	176.58	42.2037	176.602	42.2089	176.623	42.2139	176.633	42.2164
419	176.724	42.2379	176.612	42.2112	176.545	42.1952	176.516	42.1884	176.525	42.1905	176.535	42.1928	176.629	42.2154	176.664	42.2237	176.995	42.3028	176.655	42.2215	176.655	42.2216	176.578	42.2031	176.586	42.205	176.607	42.2101	176.616	42.2123
420	176.705	42.2334	176.589	42.2057	176.522	42.1897	176.512	42.1873	176.521	42.1896	176.529	42.1914	176.628	42.2151	176.664	42.2238	176.995	42.3027	176.653	42.2211	176.653	42.2212	176.575	42.2025	176.568	42.2007	176.59	42.206	176.597	42.2077
421	176.682	42.228	176.561	42.1991	176.494	42.1831	176.506	42.186	176.516	42.1884	176.521	42.1896	176.627	42.2149	176.665	42.2239	176.994	42.3027	176.651	42.2206	176.652	42.2208	176.573	42.2018	176.548	42.1961	176.571	42.2016	176.576	42.2027
422	176.655	42.2216	176.53	42.1916	176.462	42.1754	176.5	42.1845	176.511	42.1871	176.513	42.1876	176.627	42.2149	176.666	42.2242	176.994	42.3027	176.649	42.22	176.65	42.2204	176.57	42.2012	176.529	42.1914	176.553	42.1972	176.554	42.1975
423	176.625	42.2144	176.494	42.1831	176.425	42.1667	176.493	42.1827	176.504	42.1856	176.502	42.1851	176.627	42.2149	176.668	42.2246	176.995	42.3028	176.646	42.2195	176.649	42.2201	176.567	42.2005	176.51	42.1868	176.535	42.1929	176.533	42.1924
424	176.591	42.2064	176.455	42.1737	176.385	42.157	176.484	42.1808	176.497	42.1838	176.491	42.1823	176.628	42.215	176.67	42.2251	176.995	42.3029	176.644	42.2189	176.647	42.2196	176.564	42.1997	176.492	42.1825	176.518	42.1888	176.512	42.1874
425	176.555	42.1977	176.413	42.1636	176.341	42.1466	176.475	42.1786	176.489	42.1818	176.477	42.1791	176.629	42.2153	176.672	42.2256	176.996	42.3032	176.641	42.2183	176.645	42.2192	176.561	42.199	176.475	42.1785	176.502	42.185	176.492	42.1826
426	176.517	42.1885	176.368	42.153	176.295	42.1356	176.465	42.1762	176.48	42.1797	176.463	42.1757	176.63	42.2156	176.675	42.2262	176.998	42.3035	176.639	42.2177	176.643	42.2188	176.558	42.1983	176.459	42.1748	176.488	42.1816	176.474	42.1782
427	176.476	42.1788	176.322	42.1419	176.247	42.1241	176.455	42.1738	176.47	42.1774	176.448	42.1722	176.632	42.2161	176.677	42.2269	177	42.3039	176.637	42.2172	176.642	42.2184	176.555	42.1977	176.446	42.1716	176.475	42.1786	176.457	42.1742
428	176.435	42.1689	176.275	42.1307	176.198	42.1123	176.445	42.1713	176.46	42.1749	176.433	42.1686	176.635	42.2167	176.681	42.2277	177.002	42.3045	176.635	42.2167	176.641	42.2181	176.553	42.1971	176.435	42.1689	176.465	42.176	176.442	42.1706
429	176.393	42.1588	176.227	42.1193	176.148	42.1004	176.434	42.1687	176.449	42.1724	176.418	42.165	176.638	42.2175	176.685	42.2286	177.005	42.3051	176.633	42.2164	176.64	42.2179	176.551	42.1967	176.426	42.1668	176.456	42.1741	176.429	42.1676
430	176.351	42.1489	176.181	42.1082	176.099	42.0886	176.423	42.1662	176.438	42.1698	176.404	42.1615	176.642	42.2184	176.688	42.2296	177.007	42.3057	176.632	42.2161	176.639	42.2178	176.55	42.1964	176.42	42.1655	176.451	42.1729	176.42	42.1653
431	176.31	42.1392	176.136	42.0974	176.051	42.0772	176.413	42.1636	176.427	42.1671	176.39	42.1581	176.645	42.2193	176.692	42.2305	177.01	42.3064	176.631	42.2158	176.639	42.2177	176.549	42.1961	176.418	42.165	176.45	42.1725	176.414	42.1639
432	176.272	42.13	176.094	42.0874	176.006	42.0664	176.402	42.1612	176.415	42.1643	176.376	42.1548	176.649	42.2201	176.696	42.2314	177.012	42.3069	176.63	42.2157	176.638	42.2176	176.548	42.1959	176.42	42.1654	176.452	42.173	176.412	42.1634
433	176.237	42.1215	176.055	42.0782	175.964	42.0564	176.392	42.1588	176.403	42.1614	176.362	42.1516	176.652	42.2209	176.699	42.2322	177.014	42.3074	176.63	42.2155	176.638	42.2175	176.547	42.1958	176.425	42.1666	176.457	42.1743	176.414	42.1639
434	176.205	42.1139	176.021	42.0701	175.927	42.0476	176.383	42.1565	176.391	42.1585	176.35	42.1485	176.655	42.2216	176.702	42.2328	177.016	42.3078	176.629	42.2155	176.638	42.2174	176.547	42.1957	176.433	42.1686	176.466	42.1764	176.42	42.1654
435	176.177	42.1073	175.992	42.0631	175.896	42.0401	176.373	42.1542	176.379	42.1556	176.337	42.1457	176.658	42.2222	176.704	42.2333	177.017	42.3081	176.629	42.2154	176.637	42.2174	176.547	42.1956	176.444	42.1712	176.477	42.179	176.43	42.1677
436	176.153	42.1017	175.968	42.0574	175.869	42.0338	176.364	42.1521	176.366	42.1526	176.326	42.143	176.66	42.2228	176.706	42.2337	177.018	42.3084	176.629	42.2154	176.637	42.2173	176.547	42.1957	176.457	42.1742	176.49	42.182	176.441	42.1705
437	176.134	42.0971	175.949	42.0528	175.848	42.0288	176.355	42.15	176.354	42.1496	176.316	42.1405	176.662	42.2232	176.707	42.234	177.019	42.3085	176.629	42.2154	176.637	42.2173	176.547	42.1957	176.47	42.1774	176.503	42.1852	176.455	42.1736
438	176.12	42.0936	175.935	42.0496	175.833	42.025	176.347	42.148	176.342	42.1467	176.307	42.1383	176.663	42.2236	176.708	42.2341	177.019	42.3086	176.63	42.2155	176.637	42.2172	176.547	42.1958	176.484	42.1807	176.517	42.1885	176.468	42.1769
439	176.109	42.0911	175.926	42.0474	175.822	42.0224	176.339	42.146	176.33	42.1439	176.299	42.1364	176.665	42.2238	176.708	42.2342	177.02	42.3087	176.63	42.2156	176.637	42.2172	176.548	42.196	176.497	42.1839	176.53	42.1916	176.482	42.1802
440	176.102	42.0895	175.922	42.0464	175.815	42.0208	176.331	42.1442	176.318	42.1411	176.292	42.1348	176.665	42.2241	176.708	42.2341	177.019	42.3086	176.631	42.2158	176.637	42.2173	176.549	42.1962	176.51	42.187	176.542	42.1946	176.495	42.1834
441	176.099	42.0887	175.922	42.0464	175.813	42.0203	176.323	42.1423	176.307	42.1383	176.286	42.1334	176.666	42.2242	176.707	42.234	177.019	42.3086	176.632	42.216	176.637	42.2174	176.55	42.1964	176.523	42.1899	176.554	42.1974	176.508	42.1865
442	176.099	42.0887	175.926	42.0472	175.815	42.0207	176.316	42.1405	176.295	42.1356	176.281	42.1321	176.667	42.2243	176.707	42.2339	177.018	42.3084	176.632	42.2162	176.638	42.2175	176.551	42.1966	176.534	42.1926	176.565	42.2	176.521	42.1895
443	176.102	42.0894	175.932	42.0489	175.82	42.022	176.308	42.1387	176.284	42.1328	176.276	42.1309	176.667	42.2243	176.706	42.2337	177.018	42.3083	176.634	42.2164	176.639	42.2177	176.552	42.1969	176.545	42.1952	176.575	42.2025	176.533	42.1923
444	176.107	42.0907	175.942	42.0511	175.829	42.0241	176.301	42.137	176.273	42.1302	176.271	42.1297	176.666	42.2243	176.705	42.2335	177.017	42.3082	176.635	42.2167	176.639	42.2178	176.553	42.1973	176.554	42.1975	176.585	42.2048	176.544	42.195
445	176.115	42.0924	175.954	42.0539	175.84	42.0268	176.294	42.1353	176.262	42.1276	176.265	42.1285	176.666	42.2242	176.704	42.2333	177.017	42.3081	176.636	42.217	176.64	42.218	176.555	42.1976	176.563	42.1997	176.593	42.2068	176.554	42.1975
446	176.124	42.0947	175.967	42.0572	175.854	42.03	176.287	42.1336	176.251	42.125	176.26	42.1271	176.666	42.2241	176.703	42.2329	177.016	42.3079	176.638	42.2174	176.641	42.2182	176.556	42.1979	176.572	42.2017	176.601	42.2087	176.564	42.1999
447	176.135	42.0973	175.982	42.0608	175.869	42.0337	176.28	42.1319	176.241	42.1226	176.254	42.1257	176.666	42.2241	176.701	42.2326	177.015	42.3077	176.639	42.2177	176.642	42.2184	176.558	42.1983	176.579	42.2035	176.609	42.2105	176.573	42.2021
448	176.148	42.1003	175.998	42.0646	175.886	42.0377	176.273	42.1303	176.231	42.1203	176.248	42.1243	176.665	42.224	176.7	42.2322	177.014	42.3075	176.64	42.218	176.642	42.2185	176.559	42.1987	176.586	42.2051	176.615	42.2121	176.582	42.2041
449	176.161	42.1035	176.016	42.0687	175.904	42.042	176.266	42.1286	176.222	42.118	176.242	42.1229	176.665	42.224	176.698	42.2318	177.013	42.3072	176.641	42.2183	176.643	42.2186	176.561	42.199	176.593	42.2066	176.622	42.2136	176.589	42.2059
450	176.175	42.1069	176.034	42.0731	175.923	42.0465	176.259	42.127	176.213	42.1158	176.237	42.1216	176.665	42.2239	176.696	42.2315	177.012	42.3069	176.643	42.2186	176.643	42.2187	176.562	42.1993	176.598	42.208	176.627	42.2148	176.596	42.2076
451	176.19	42.1103	176.052	42.0775	175.942	42.0512	176.253	42.1254	176.204	42.1137	176.232	42.1204	176.664	42.2238	176.695	42.2311	177.011	42.3067	176.644	42.2189	176.643	42.2187	176.563	42.1997	176.604	42.2093	176.632	42.216	176.603	42.2091
452	176.205	42.1139	176.071	42.082	175.962	42.0559	176.246	42.1238	176.195	42.1117	176.227	42.1192	176.664	42.2237	176.693	42.2307	177.01	42.3064	176.645	42.2193	176.643	42.2188	176.565	42.1999	176.608	42.2103	176.636	42.217	176.609	42.2106
453	176.22	42.1176	176.09	42.0864	175.982	42.0607	176.239	42.1222	176.187	42.1097	176.222	42.1181	176.663	42.2236	176.692	42.2304	177.009	42.3062	176.647	42.2196	176.644	42.2188	176.566	42.2002	176.612	42.2113	176.639	42.2178	176.615	42.2119
454	176.235	42.1213	176.108	42.0909	176.002	42.0655	176.233	42.1207	176.179	42.1079	176.218	42.117	176.663	42.2234	176.691	42.2301	177.008	42.306	176.648	42.2199	176.644	42.2189	176.567	42.2005	176.615	42.2121	176.642	42.2186	176.62	42.2131
455	176.251	42.125	176.126	42.0952	176.022	42.0703	176.227	42.1192	176.172	42.1061	176.213	42.116	176.662	42.2233	176.69	42.2298	177.007	42.3057	176.649	42.2202	176.644	42.2189	176.568	42.2007	176.619	42.2128	176.645	42.2193	176.624	42.2142
456	176.267	42.1287	176.144	42.0994	176.042	42.0751	176.221	42.1177	176.165	42.1045	176.21	42.1151	176.662	42.2232	176.689	42.2296	177.006	42.3055	176.65	42.2204	176.644	42.219	176.569	42.201	176.621	42.2135	176.648	42.2199	176.628	42.2152
457	176.282	42.1324	176.161	42.1036	176.061	42.0797	176.214	42.1163	176.159	42.103	176.206	42.1142	176.661	42.2231	176.688	42.2294	177.005	42.3053	176.651	42.2205	176.644	42.219	176.57	42.2012	176.624	42.2141	176.65	42.2205	176.632	42.2161
458	176.297	42.1361	176.178	42.1076	176.08	42.0842	176.209	42.1148	176.153	42.1016	176.203	42.1135	176.661	42.223	176.687	42.2293	177.005	42.3051	176.651	42.2207	176.644	42.219	176.571	42.2014	176.626	42.2146	176.653	42.221	176.635	42.2169
459	176.312	42.1396	176.195	42.1117	176.098	42.0885	176.203	42.1135	176.148	42.1004	176.2	42.1129	176.66	42.2229	176.687	42.2291	177.004	42.3049	176.652	42.2208	176.645	42.2191	176.571	42.2015	176.628	42.2151	176.655	42.2214	176.638	42.2176
460	176.327	42.1431	176.212	42.1157	176.116	42.0928	176.197	42.1121	176.143	42.0992	176.199	42.1125	176.66	42.2227	176.686	42.229	177.003	42.3048	176.652	42.2208	176.645	42.2191	176.571	42.2016	176.63	42.2155	176.656	42.2218	176.641	42.2182
461	176.341	42.1464	176.228	42.1196	176.133	42.0969	176.192	42.1108	176.139	42.0982	176.197	42.1122	176.659	42.2226	176.685	42.2288	177.003	42.3047	176.652	42.2209	176.645	42.2192	176.572	42.2017	176.631	42.2159	176.658	42.2222	176.643	42.2188
462	176.354	42.1497	176.245	42.1235	176.15	42.1009	176.186	42.1095	176.135	42.0973	176.197	42.112	176.659	42.2224	176.685	42.2287	177.003	42.3046	176.653	42.221	176.646	42.2193	176.572	42.2018	176.633	42.2162	176.659	42.2224	176.646	42.2194
463	176.367	42.1528	176.26	42.1272	176.167	42.1048	176.181	42.1083	176.132	42.0965	176.196	42.1119	176.658	42.2223	176.684	42.2286	177.002	42.3046	176.653	42.2211	176.646	42.2194	176.573	42.2019	176.634	42.2165	176.66	42.2227	176.648	42.2199
464	176.38	42.1559	176.275	42.1307	176.182	42.1086	176.176	42.1071	176.129	42.0958	176.196	42.1119	176.657	42.2221	176.684	42.2285	177.002	42.3046	176.654	42.2212	176.646	42.2195	176.573	42.2019	176.635	42.2168	176.66	42.2229	176.65	42.2204
465	176.393	42.1588	176.289	42.1341	176.197	42.1122	176.172	42.106	176.127	42.0953	176.197	42.112	176.657	42.222	176.684	42.2285	177.002	42.3045	176.654	42.2213	176.647	42.2197	176.573	42.202	176.636	42.217	176.661	42.223	176.652	42.2209
466	176.405	42.1617	176.303	42.1374	176.212	42.1157	176.167	42.105	176.125	42.095	176.197	42.1121	176.656	42.2218	176.684	42.2285	177.002	42.3044	176.654	42.2213	176.648	42.2198	176.574	42.2021	176.637	42.2173	176.662	42.2232	176.654	42.2213
467	176.416	42.1645	176.316	42.1406	176.226	42.119	176.163	42.1041	176.124	42.0948	176.198	42.1123	176.656	42.2217	176.684	42.2284	177.001	42.3043	176.654	42.2214	176.648	42.2199	176.574	42.2022	176.638	42.2175	176.663	42.2234	176.655	42.2217
468	176.428	42.1672	176.329	42.1437	176.239	42.1222	176.16	42.1032	176.124	42.0946	176.199	42.1126	176.655	42.2216	176.683	42.2283	177	42.3041	176.654	42.2214	176.649	42.2201	176.575	42.2023	176.639	42.2178	176.663	42.2235	176.657	42.222
469	176.439	42.1698	176.342	42.1468	176.252	42.1252	176.157	42.1025	176.124	42.0946	176.2	42.1129	176.655	42.2215	176.683	42.2282	177	42.304	176.655	42.2215	176.65	42.2203	176.575	42.2025	176.64	42.218	176.664	42.2236	176.658	42.2223
470	176.449	42.1723	176.354	42.1497	176.264	42.1281	176.154	42.1018	176.124	42.0947	176.202	42.1134	176.654	42.2213	176.682	42.2281	176.999	42.3038	176.655	42.2216	176.651	42.2205	176.576	42.2026	176.641	42.2183	176.664	42.2238	176.66	42.2227
471	176.459	42.1746	176.366	42.1526	176.276	42.131	176.152	42.1013	176.125	42.0949	176.205	42.1139	176.654	42.2212	176.682	42.2279	176.999	42.3037	176.656	42.2217	176.652	42.2208	176.576	42.2027	176.642	42.2185	176.665	42.2239	176.661	42.223
472	176.468	42.1768	176.378	42.1553	176.287	42.1337	176.15	42.1008	176.126	42.0952	176.207	42.1146	176.653	42.2212	176.681	42.2277	176.998	42.3035	176.656	42.2219	176.652	42.2209	176.577	42.2028	176.643	42.2188	176.665	42.224	176.663	42.2234
473	176.477	42.179	176.389	42.1579	176.298	42.1363	176.148	42.1004	176.128	42.0956	176.21	42.1152	176.653	42.2211	176.68	42.2276	176.997	42.3034	176.657	42.222	176.653	42.2211	176.577	42.203	176.645	42.2191	176.665	42.224	176.664	42.2237
474	176.486	42.1811	176.399	42.1604	176.309	42.1389	176.147	42.1	176.13	42.0961	176.213	42.1159	176.653	42.2211	176.68	42.2275	176.996	42.3032	176.657	42.2222	176.653	42.2212	176.578	42.2032	176.646	42.2194	176.665	42.224	176.665	42.224
475	176.494	42.1831	176.409	42.1628	176.319	42.1414	176.145	42.0997	176.133	42.0968	176.216	42.1166	176.653	42.221	176.68	42.2275	176.995	42.3029	176.658	42.2223	176.654	42.2213	176.579	42.2034	176.647	42.2196	176.665	42.224	176.666	42.2243
476	176.503	42.1851	176.419	42.1651	176.329	42.1437	176.144	42.0995	176.136	42.0975	176.219	42.1174	176.653	42.221	176.679	42.2274	176.994	42.3027	176.658	42.2224	176.654	42.2213	176.58	42.2036	176.648	42.2198	176.665	42.224	176.667	42.2245
477	176.511	42.1871	176.428	42.1674	176.339	42.146	176.144	42.0994	176.14	42.0984	176.222	42.1182	176.653	42.221	176.679	42.2273	176.993	42.3024	176.659	42.2224	176.654	42.2214	176.581	42.2038	176.648	42.2199	176.665	42.224	176.668	42.2247
478	176.519	42.1891	176.437	42.1695	176.348	42.1481	176.144	42.0994	176.143	42.0993	176.226	42.119	176.653	42.221	176.679	42.2273	176.992	42.3022	176.659	42.2225	176.655	42.2215	176.581	42.204	176.649	42.22	176.665	42.224	176.669	42.2248
479	176.527	42.191	176.446	42.1716	176.356	42.1502	176.144	42.0995	176.148	42.1003	176.23	42.1199	176.653	42.221	176.679	42.2273	176.991	42.3019	176.659	42.2226	176.655	42.2216	176.582	42.2041	176.649	42.2201	176.665	42.2241	176.669	42.225
480	176.535	42.1928	176.454	42.1736	176.365	42.1522	176.145	42.0998	176.152	42.1013	176.234	42.1209	176.653	42.221	176.679	42.2273	176.99	42.3017	176.66	42.2226	176.656	42.2217	176.583	42.2043	176.649	42.2202	176.665	42.2241	176.67	42.2252
481	176.542	42.1946	176.462	42.1755	176.373	42.1541	176.147	42.1001	176.156	42.1024	176.238	42.1219	176.653	42.221	176.679	42.2273	176.989	42.3015	176.66	42.2227	176.656	42.2218	176.583	42.2044	176.65	42.2204	176.666	42.2241	176.671	42.2254
482	176.549	42.1962	176.47	42.1773	176.38	42.1559	176.148	42.1005	176.161	42.1035	176.242	42.1229	176.653	42.221	176.679	42.2273	176.989	42.3014	176.66	42.2228	176.656	42.2219	176.584	42.2045	176.651	42.2205	176.666	42.2241	176.672	42.2255
483	176.556	42.1978	176.477	42.179	176.387	42.1576	176.15	42.1009	176.166	42.1048	176.247	42.124	176.652	42.2209	176.679	42.2274	176.989	42.3013	176.661	42.2229	176.657	42.222	176.584	42.2046	176.651	42.2206	176.666	42.2242	176.672	42.2257
484	176.562	42.1994	176.484	42.1807	176.395	42.1593	176.152	42.1013	176.172	42.1061	176.251	42.1251	176.652	42.2209	176.68	42.2274	176.988	42.3012	176.661	42.2229	176.657	42.222	176.584	42.2047	176.651	42.2207	176.666	42.2243	176.673	42.2259
485	176.569	42.2009	176.49	42.1822	176.402	42.161	176.154	42.1019	176.177	42.1074	176.256	42.1262	176.652	42.2208	176.68	42.2275	176.988	42.3011	176.661	42.2229	176.657	42.222	176.585	42.2047	176.652	42.2208	176.666	42.2243	176.674	42.226
486	176.575	42.2024	176.497	42.1837	176.409	42.1627	176.157	42.1025	176.183	42.1088	176.261	42.1273	176.651	42.2207	176.68	42.2275	176.987	42.301	176.661	42.2229	176.657	42.222	176.585	42.2048	176.652	42.2207	176.667	42.2243	176.674	42.2261
487	176.581	42.2039	176.503	42.1851	176.416	42.1643	176.16	42.1032	176.189	42.1102	176.265	42.1284	176.651	42.2206	176.68	42.2275	176.987	42.3009	176.66	42.2228	176.657	42.2221	176.585	42.2048	176.651	42.2207	176.667	42.2244	176.674	42.2262
488	176.587	42.2053	176.508	42.1865	176.422	42.1659	176.163	42.1039	176.195	42.1117	176.27	42.1296	176.651	42.2205	176.68	42.2275	176.987	42.3008	176.66	42.2227	176.657	42.2221	176.585	42.2048	176.651	42.2206	176.667	42.2245	176.675	42.2262
489	176.592	42.2066	176.514	42.1879	176.428	42.1674	176.166	42.1048	176.201	42.1131	176.275	42.1307	176.65	42.2204	176.68	42.2275	176.986	42.3007	176.66	42.2227	176.658	42.2222	176.585	42.2048	176.651	42.2206	176.668	42.2246	176.675	42.2263
490	176.598	42.2078	176.52	42.1892	176.434	42.1688	176.17	42.1056	176.207	42.1145	176.28	42.1319	176.65	42.2203	176.68	42.2274	176.986	42.3007	176.659	42.2226	176.658	42.2224	176.585	42.2048	176.65	42.2205	176.668	42.2247	176.675	42.2264
491	176.603	42.209	176.525	42.1905	176.44	42.1702	176.174	42.1065	176.213	42.1159	176.285	42.1331	176.649	42.2202	176.679	42.2274	176.986	42.3006	176.659	42.2226	176.659	42.2225	176.585	42.2048	176.65	42.2204	176.669	42.2248	176.676	42.2265
492	176.607	42.2101	176.53	42.1918	176.446	42.1716	176.177	42.1074	176.219	42.1173	176.29	42.1343	176.649	42.2201	176.679	42.2273	176.986	42.3006	176.659	42.2226	176.659	42.2226	176.585	42.2048	176.65	42.2204	176.669	42.2249	176.676	42.2266
493	176.612	42.2112	176.535	42.193	176.451	42.1729	176.181	42.1083	176.225	42.1187	176.295	42.1355	176.649	42.22	176.679	42.2273	176.985	42.3005	176.66	42.2226	176.66	42.2227	176.585	42.2048	176.65	42.2205	176.669	42.225	176.676	42.2266
494	176.616	42.2122	176.54	42.1941	176.457	42.1741	176.185	42.1093	176.231	42.1202	176.3	42.1367	176.648	42.2199	176.679	42.2272	176.985	42.3005	176.66	42.2226	176.66	42.2227	176.585	42.2047	176.651	42.2205	176.67	42.2251	176.676	42.2266
495	176.62	42.2131	176.544	42.1951	176.462	42.1754	176.19	42.1103	176.237	42.1217	176.305	42.1379	176.648	42.2198	176.678	42.2272	176.985	42.3004	176.659	42.2226	176.66	42.2228	176.584	42.2047	176.651	42.2205	176.67	42.2252	176.676	42.2266
496	176.624	42.2141	176.549	42.1962	176.467	42.1766	176.194	42.1114	176.243	42.1231	176.31	42.1391	176.647	42.2197	176.678	42.2271	176.985	42.3004	176.659	42.2225	176.66	42.2228	176.584	42.2047	176.65	42.2205	176.67	42.2252	176.676	42.2266
497	176.628	42.215	176.553	42.1972	176.472	42.1777	176.199	42.1125	176.249	42.1246	176.315	42.1403	176.647	42.2197	176.678	42.2271	176.984	42.3003	176.659	42.2224	176.66	42.2228	176.584	42.2046	176.65	42.2204	176.671	42.2253	176.676	42.2266
498	176.631	42.2159	176.557	42.1981	176.476	42.1788	176.204	42.1137	176.255	42.1261	176.32	42.1415	176.647	42.2196	176.678	42.2271	176.984	42.3002	176.658	42.2223	176.66	42.2227	176.584	42.2046	176.65	42.2203	176.671	42.2253	176.676	42.2266
499	176.635	42.2167	176.561	42.1991	176.481	42.1799	176.208	42.1148	176.262	42.1276	176.325	42.1427	176.647	42.2196	176.678	42.2271	176.984	42.3001	176.658	42.2222	176.66	42.2227	176.584	42.2046	176.649	42.2201	176.67	42.2253	176.676	42.2266
500	176.638	42.2175	176.565	42.2	176.484	42.1808	176.213	42.1159	176.268	42.1291	176.33	42.1439	176.647	42.2195	176.678	42.2271	176.983	42.3	176.657	42.2221	176.66	42.2226	176.584	42.2045	176.649	42.22	176.67	42.2252	176.676	42.2266
501	176.641	42.2183	176.569	42.2009	176.488	42.1817	176.218	42.1171	176.275	42.1306	176.335	42.1451	176.646	42.2195	176.678	42.2272	176.983	42.3	176.657	42.2221	176.659	42.2226	176.584	42.2045	176.648	42.2199	176.67	42.2252	176.676	42.2266
502	176.645	42.2191	176.572	42.2017	176.492	42.1825	176.223	42.1183	176.281	42.1322	176.34	42.1463	176.646	42.2195	176.679	42.2272	176.983	42.2999	176.657	42.2221	176.659	42.2225	176.584	42.2045	176.648	42.2198	176.67	42.2251	176.676	42.2267
503	176.648	42.2198	176.575	42.2025	176.495	42.1833	176.228	42.1195	176.287	42.1337	176.345	42.1474	176.646	42.2195	176.679	42.2272	176.983	42.2999	176.657	42.2221	176.659	42.2225	176.583	42.2045	176.647	42.2197	176.67	42.2251	176.677	42.2267
504	176.651	42.2206	176.578	42.2033	176.498	42.1841	176.233	42.1207	176.294	42.1352	176.35	42.1486	176.646	42.2194	176.679	42.2272	176.982	42.2998	176.658	42.2222	176.659	42.2224	176.583	42.2044	176.647	42.2197	176.669	42.225	176.677	42.2267
505	176.654	42.2213	176.581	42.204	176.501	42.1848	176.238	42.122	176.3	42.1367	176.354	42.1496	176.646	42.2194	176.679	42.2273	176.982	42.2998	176.658	42.2222	176.658	42.2224	176.583	42.2044	176.647	42.2197	176.669	42.225	176.677	42.2268
506	176.657	42.2221	176.584	42.2046	176.504	42.1856	176.244	42.1234	176.306	42.1382	176.359	42.1507	176.646	42.2194	176.679	42.2274	176.982	42.2997	176.658	42.2223	176.658	42.2223	176.583	42.2044	176.647	42.2197	176.669	42.2249	176.677	42.2268
507	176.66	42.2228	176.587	42.2053	176.507	42.1863	176.25	42.1247	176.312	42.1396	176.363	42.1517	176.646	42.2194	176.68	42.2274	176.982	42.2996	176.658	42.2223	176.658	42.2222	176.583	42.2043	176.647	42.2197	176.669	42.2249	176.677	42.2268
508	176.663	42.2234	176.59	42.206	176.51	42.187	176.256	42.1261	176.318	42.1411	176.367	42.1528	176.646	42.2193	176.68	42.2275	176.981	42.2995	176.658	42.2223	176.657	42.2221	176.583	42.2043	176.647	42.2197	176.669	42.2248	176.677	42.2269
509	176.666	42.2241	176.593	42.2066	176.513	42.1876	176.261	42.1274	176.324	42.1425	176.371	42.1538	176.645	42.2193	176.68	42.2276	176.981	42.2995	176.658	42.2223	176.657	42.2221	176.583	42.2043	176.647	42.2197	176.668	42.2248	176.678	42.2269
510	176.668	42.2247	176.595	42.2073	176.515	42.1882	176.267	42.1288	176.33	42.1439	176.376	42.1548	176.645	42.2192	176.68	42.2276	176.981	42.2994	176.658	42.2224	176.657	42.222	176.583	42.2043	176.647	42.2197	176.668	42.2247	176.678	42.227
511	176.671	42.2253	176.598	42.208	176.518	42.1887	176.272	42.13	176.336	42.1453	176.38	42.1558	176.645	42.2191	176.68	42.2276	176.981	42.2994	176.658	42.2224	176.657	42.222	176.583	42.2043	176.647	42.2198	176.668	42.2246	176.678	42.227
512	176.673	42.2259	176.601	42.2086	176.52	42.1893	176.277	42.1313	176.341	42.1466	176.384	42.1567	176.645	42.2191	176.68	42.2276	176.98	42.2994	176.659	42.2224	176.657	42.222	176.583	42.2043	176.648	42.2198	176.667	42.2245	176.678	42.227
513	176.676	42.2265	176.603	42.2092	176.523	42.19	176.282	42.1325	176.347	42.1479	176.388	42.1577	176.645	42.2191	176.68	42.2275	176.98	42.2993	176.659	42.2225	176.657	42.222	176.583	42.2043	176.648	42.2199	176.667	42.2245	176.678	42.2269
514	176.678	42.227	176.606	42.2098	176.525	42.1906	176.288	42.1338	176.352	42.1491	176.392	42.1587	176.644	42.219	176.68	42.2275	176.98	42.2993	176.659	42.2225	176.657	42.2221	176.583	42.2043	176.649	42.2201	176.667	42.2244	176.677	42.2269
515	176.68	42.2276	176.608	42.2104	176.528	42.1913	176.293	42.135	176.357	42.1503	176.396	42.1596	176.644	42.219	176.68	42.2275	176.98	42.2992	176.659	42.2225	176.657	42.2221	176.583	42.2042	176.649	42.2202	176.667	42.2243	176.677	42.2269
516	176.682	42.2281	176.611	42.211	176.531	42.1919	176.298	42.1362	176.361	42.1514	176.399	42.1605	176.644	42.219	176.68	42.2275	176.979	42.2991	176.659	42.2224	176.658	42.2222	176.582	42.2042	176.65	42.2203	176.666	42.2243	176.677	42.2269
517	176.684	42.2286	176.613	42.2115	176.534	42.1926	176.303	42.1374	176.366	42.1525	176.403	42.1613	176.644	42.219	176.68	42.2275	176.979	42.299	176.658	42.2224	176.658	42.2222	176.582	42.2041	176.65	42.2204	176.666	42.2242	176.677	42.2268
518	176.686	42.229	176.615	42.2121	176.536	42.1931	176.308	42.1386	176.371	42.1536	176.407	42.1622	176.644	42.2189	176.68	42.2276	176.979	42.2989	176.658	42.2223	176.658	42.2223	176.582	42.2041	176.651	42.2205	176.666	42.2242	176.677	42.2268
519	176.688	42.2294	176.617	42.2126	176.538	42.1936	176.313	42.1398	176.375	42.1547	176.41	42.1631	176.644	42.2189	176.68	42.2276	176.978	42.2988	176.658	42.2223	176.659	42.2224	176.582	42.2041	176.651	42.2206	176.666	42.2241	176.677	42.2267
520	176.69	42.2299	176.62	42.2131	176.54	42.1942	176.318	42.1409	176.38	42.1558	176.414	42.1639	176.644	42.2189	176.68	42.2276	176.978	42.2988	176.658	42.2223	176.659	42.2225	176.582	42.2041	176.651	42.2206	176.666	42.2241	176.676	42.2267
521	176.692	42.2303	176.621	42.2135	176.543	42.1947	176.322	42.142	176.384	42.1568	176.417	42.1648	176.644	42.219	176.68	42.2275	176.978	42.2987	176.658	42.2223	176.659	42.2226	176.582	42.2041	176.651	42.2205	176.665	42.224	176.676	42.2266
522	176.693	42.2307	176.623	42.2139	176.545	42.1952	176.327	42.1431	176.388	42.1578	176.421	42.1656	176.644	42.219	176.68	42.2275	176.978	42.2987	176.658	42.2223	176.66	42.2227	176.582	42.2042	176.651	42.2205	176.665	42.2239	176.676	42.2266
523	176.695	42.2311	176.625	42.2143	176.547	42.1957	176.331	42.1441	176.392	42.1588	176.424	42.1664	176.645	42.2191	176.68	42.2274	176.978	42.2987	176.658	42.2224	176.66	42.2228	176.583	42.2042	176.651	42.2205	176.665	42.2238	176.676	42.2265
524	176.697	42.2316	176.626	42.2146	176.549	42.1962	176.335	42.1452	176.396	42.1597	176.428	42.1672	176.645	42.2192	176.679	42.2274	176.978	42.2987	176.659	42.2224	176.66	42.2229	176.583	42.2043	176.65	42.2205	176.664	42.2238	176.675	42.2264
525	176.698	42.2319	176.627	42.215	176.551	42.1967	176.34	42.1462	176.4	42.1606	176.431	42.168	176.645	42.2192	176.679	42.2273	176.978	42.2987	176.659	42.2224	176.661	42.2229	176.583	42.2043	176.65	42.2204	176.664	42.2238	176.675	42.2263
526	176.7	42.2323	176.629	42.2153	176.552	42.1971	176.344	42.1472	176.404	42.1616	176.434	42.1688	176.645	42.2192	176.679	42.2272	176.977	42.2986	176.659	42.2225	176.661	42.223	176.583	42.2044	176.65	42.2204	176.665	42.2238	176.675	42.2263
527	176.701	42.2326	176.63	42.2156	176.554	42.1974	176.348	42.1482	176.408	42.1626	176.437	42.1695	176.645	42.2193	176.679	42.2272	176.977	42.2985	176.659	42.2226	176.661	42.2231	176.583	42.2045	176.65	42.2203	176.665	42.2239	176.674	42.2262
528	176.702	42.2329	176.631	42.2159	176.555	42.1977	176.352	42.1492	176.412	42.1635	176.44	42.1702	176.646	42.2194	176.678	42.2271	176.977	42.2984	176.66	42.2227	176.661	42.2231	176.584	42.2045	176.649	42.2201	176.665	42.224	176.674	42.2262
529	176.704	42.2332	176.633	42.2162	176.556	42.198	176.356	42.1501	176.416	42.1644	176.443	42.1709	176.646	42.2195	176.678	42.2271	176.976	42.2983	176.66	42.2229	176.662	42.2231	176.584	42.2046	176.649	42.22	176.665	42.224	176.674	42.2261
530	176.705	42.2335	176.634	42.2165	176.557	42.1982	176.36	42.1511	176.42	42.1653	176.446	42.1715	176.647	42.2196	176.678	42.2271	176.976	42.2983	176.661	42.223	176.662	42.2232	176.585	42.2048	176.648	42.2199	176.666	42.2241	176.674	42.2261
531	176.707	42.2339	176.635	42.2167	176.558	42.1985	176.364	42.152	176.423	42.1661	176.448	42.1722	176.647	42.2196	176.678	42.227	176.976	42.2982	176.662	42.2232	176.662	42.2232	176.585	42.2049	176.648	42.2198	176.666	42.2241	176.674	42.2261
532	176.708	42.2342	176.636	42.217	176.56	42.1988	176.368	42.1529	176.426	42.1669	176.451	42.1728	176.647	42.2197	176.677	42.2269	176.975	42.2981	176.663	42.2234	176.662	42.2232	176.586	42.205	176.647	42.2197	176.666	42.2241	176.674	42.226
533	176.709	42.2345	176.637	42.2173	176.561	42.1991	176.372	42.1539	176.43	42.1677	176.453	42.1734	176.648	42.2198	176.677	42.2268	176.975	42.298	176.663	42.2235	176.662	42.2233	176.586	42.2051	176.647	42.2196	176.666	42.2241	176.673	42.2259
534	176.71	42.2348	176.638	42.2175	176.562	42.1994	176.375	42.1547	176.433	42.1685	176.456	42.1739	176.648	42.2199	176.677	42.2267	176.975	42.298	176.664	42.2237	176.662	42.2233	176.587	42.2052	176.646	42.2195	176.666	42.2241	176.673	42.2259
535	176.712	42.2351	176.639	42.2177	176.563	42.1997	176.379	42.1556	176.436	42.1693	176.458	42.1744	176.648	42.22	176.676	42.2267	176.974	42.2979	176.664	42.2238	176.662	42.2233	176.587	42.2052	176.646	42.2194	176.666	42.2241	176.673	42.2258
536	176.713	42.2353	176.64	42.218	176.565	42.1999	176.382	42.1564	176.439	42.17	176.46	42.175	176.649	42.2201	176.676	42.2266	176.974	42.2978	176.665	42.2239	176.662	42.2233	176.587	42.2053	176.646	42.2193	176.666	42.2242	176.673	42.2258
537	176.714	42.2356	176.641	42.2182	176.565	42.2002	176.386	42.1572	176.443	42.1708	176.462	42.1755	176.649	42.2201	176.676	42.2266	176.974	42.2978	176.665	42.224	176.662	42.2233	176.587	42.2053	176.645	42.2193	176.666	42.2242	176.673	42.2258
538	176.715	42.2358	176.642	42.2185	176.566	42.2004	176.389	42.158	176.446	42.1716	176.464	42.176	176.649	42.2202	176.676	42.2266	176.974	42.2977	176.666	42.2241	176.662	42.2233	176.587	42.2054	176.645	42.2193	176.666	42.2242	176.673	42.2258
539	176.716	42.2361	176.643	42.2187	176.567	42.2006	176.392	42.1588	176.449	42.1723	176.466	42.1765	176.65	42.2203	176.676	42.2266	176.974	42.2977	176.666	42.2242	176.662	42.2233	176.587	42.2054	176.645	42.2192	176.666	42.2242	176.673	42.2258
540	176.717	42.2363	176.644	42.219	176.569	42.2009	176.395	42.1595	176.452	42.1731	176.469	42.177	176.65	42.2204	176.677	42.2267	176.973	42.2977	176.666	42.2242	176.663	42.2234	176.588	42.2055	176.645	42.2192	176.666	42.2241	176.673	42.2258
541	176.718	42.2366	176.645	42.2191	176.57	42.2013	176.398	42.1602	176.455	42.1738	176.471	42.1775	176.65	42.2205	176.677	42.2268	176.973	42.2977	176.667	42.2243	176.663	42.2234	176.588	42.2055	176.645	42.2192	176.666	42.2241	176.673	42.2259
542	176.719	42.2369	176.645	42.2193	176.571	42.2016	176.401	42.1609	176.458	42.1745	176.473	42.178	176.651	42.2205	176.677	42.2268	176.974	42.2977	176.667	42.2244	176.663	42.2234	176.588	42.2056	176.646	42.2193	176.665	42.2241	176.673	42.226
543	176.72	42.2372	176.646	42.2194	176.573	42.2019	176.404	42.1617	176.461	42.1751	176.475	42.1785	176.651	42.2205	176.677	42.2268	176.974	42.2977	176.667	42.2244	176.663	42.2234	176.589	42.2057	176.646	42.2193	176.665	42.224	176.674	42.226
544	176.721	42.2373	176.647	42.2195	176.574	42.2022	176.408	42.1624	176.463	42.1757	176.477	42.179	176.651	42.2205	176.677	42.2267	176.974	42.2978	176.667	42.2245	176.663	42.2234	176.589	42.2058	176.646	42.2194	176.665	42.224	176.674	42.226
545	176.722	42.2375	176.647	42.2197	176.575	42.2024	176.411	42.1631	176.466	42.1764	176.479	42.1795	176.651	42.2205	176.676	42.2267	176.974	42.2979	176.667	42.2245	176.663	42.2234	176.589	42.2058	176.646	42.2194	176.665	42.2239	176.674	42.2261
546	176.722	42.2375	176.648	42.2198	176.576	42.2026	176.413	42.1638	176.469	42.177	176.481	42.18	176.651	42.2205	176.676	42.2266	176.975	42.2979	176.668	42.2246	176.662	42.2233	176.589	42.2058	176.646	42.2195	176.665	42.2239	176.674	42.2262
547	176.722	42.2376	176.648	42.22	176.576	42.2028	176.416	42.1645	176.471	42.1777	176.483	42.1805	176.651	42.2206	176.676	42.2266	176.975	42.298	176.668	42.2246	176.662	42.2232	176.589	42.2059	176.646	42.2195	176.665	42.2239	176.675	42.2263
548	176.723	42.2377	176.649	42.2201	176.577	42.2029	176.419	42.1651	176.474	42.1783	176.486	42.1811	176.651	42.2207	176.676	42.2266	176.975	42.298	176.667	42.2245	176.662	42.2232	176.59	42.206	176.647	42.2196	176.665	42.2239	176.675	42.2263
549	176.723	42.2378	176.65	42.2203	176.578	42.2031	176.422	42.1658	176.476	42.1789	176.488	42.1816	176.651	42.2207	176.676	42.2266	176.975	42.2981	176.667	42.2245	176.662	42.2232	176.59	42.206	176.647	42.2197	176.665	42.2239	176.675	42.2264
550	176.724	42.238	176.65	42.2204	176.578	42.2032	176.424	42.1664	176.479	42.1794	176.49	42.1822	176.652	42.2207	176.677	42.2267	176.975	42.298	176.667	42.2244	176.662	42.2231	176.59	42.2061	176.648	42.2198	176.665	42.2238	176.676	42.2265
551	176.724	42.2381	176.65	42.2204	176.579	42.2033	176.427	42.167	176.481	42.1799	176.492	42.1827	176.652	42.2207	176.677	42.2267	176.975	42.298	176.667	42.2244	176.661	42.2231	176.59	42.2061	176.648	42.2199	176.664	42.2238	176.676	42.2266
552	176.725	42.2382	176.65	42.2205	176.579	42.2035	176.429	42.1676	176.483	42.1804	176.494	42.1831	176.652	42.2208	176.677	42.2268	176.975	42.2979	176.666	42.2243	176.661	42.223	176.591	42.2062	176.648	42.2199	176.664	42.2237	176.676	42.2266
553	176.725	42.2383	176.651	42.2205	176.58	42.2036	176.432	42.1683	176.484	42.1808	176.496	42.1836	176.652	42.2208	176.677	42.2267	176.974	42.2979	176.666	42.2242	176.661	42.2229	176.591	42.2062	176.648	42.2199	176.664	42.2237	176.676	42.2267
554	176.725	42.2383	176.651	42.2206	176.581	42.2038	176.434	42.1688	176.486	42.1812	176.498	42.1841	176.652	42.2208	176.676	42.2267	176.974	42.2979	176.666	42.2241	176.66	42.2229	176.591	42.2062	176.648	42.2199	176.663	42.2236	176.677	42.2267
555	176.725	42.2383	176.651	42.2207	176.581	42.2039	176.437	42.1694	176.488	42.1816	176.5	42.1845	176.652	42.2208	176.676	42.2266	176.974	42.2979	176.665	42.224	176.66	42.2228	176.591	42.2062	176.647	42.2197	176.663	42.2235	176.677	42.2268
556	176.725	42.2384	176.652	42.2208	176.582	42.2041	176.439	42.17	176.49	42.1821	176.502	42.1849	176.652	42.2208	176.676	42.2265	176.974	42.2979	176.665	42.2239	176.66	42.2228	176.591	42.2063	176.647	42.2196	176.663	42.2234	176.677	42.2268
557	176.726	42.2384	176.652	42.2209	176.582	42.2042	176.441	42.1705	176.492	42.1825	176.503	42.1853	176.652	42.2208	176.675	42.2264	176.974	42.2978	176.664	42.2238	176.66	42.2228	176.591	42.2063	176.646	42.2194	176.663	42.2234	176.677	42.2268
558	176.726	42.2385	176.652	42.221	176.583	42.2043	176.444	42.171	176.493	42.183	176.505	42.1856	176.652	42.2207	176.675	42.2263	176.974	42.2978	176.664	42.2237	176.66	42.2227	176.591	42.2064	176.645	42.2193	176.662	42.2233	176.677	42.2269
559	176.726	42.2386	176.653	42.221	176.584	42.2045	176.446	42.1715	176.495	42.1834	176.506	42.1859	176.652	42.2207	176.675	42.2263	176.974	42.2977	176.664	42.2236	176.66	42.2227	176.592	42.2064	176.645	42.2192	176.662	42.2233	176.677	42.2269
560	176.726	42.2386	176.653	42.2211	176.584	42.2046	176.448	42.172	176.497	42.1838	176.507	42.1862	176.651	42.2207	176.675	42.2263	176.974	42.2977	176.663	42.2235	176.66	42.2227	176.592	42.2064	176.645	42.2191	176.662	42.2233	176.678	42.2269
561	176.727	42.2387	176.653	42.2211	176.585	42.2047	176.45	42.1726	176.499	42.1842	176.508	42.1865	176.651	42.2207	176.675	42.2263	176.973	42.2976	176.663	42.2234	176.659	42.2226	176.592	42.2064	176.645	42.2191	176.662	42.2233	176.678	42.227
562	176.727	42.2388	176.653	42.2211	176.585	42.2048	176.452	42.1731	176.501	42.1847	176.509	42.1867	176.651	42.2206	176.675	42.2263	176.973	42.2976	176.663	42.2234	176.659	42.2226	176.592	42.2064	176.645	42.2191	176.662	42.2233	176.678	42.227
563	176.728	42.2389	176.653	42.2212	176.585	42.2049	176.454	42.1736	176.503	42.1851	176.511	42.187	176.651	42.2206	176.674	42.2262	176.973	42.2976	176.663	42.2234	176.659	42.2225	176.592	42.2064	176.644	42.219	176.662	42.2233	176.678	42.2271
564	176.728	42.239	176.654	42.2212	176.586	42.205	176.456	42.174	176.505	42.1856	176.512	42.1873	176.651	42.2205	176.674	42.2261	176.973	42.2976	176.663	42.2234	176.659	42.2225	176.592	42.2065	176.644	42.219	176.662	42.2233	176.678	42.2271
565	176.728	42.239	176.654	42.2213	176.586	42.2052	176.458	42.1745	176.507	42.1861	176.513	42.1876	176.65	42.2204	176.674	42.226	176.973	42.2977	176.663	42.2235	176.659	42.2225	176.592	42.2065	176.644	42.219	176.662	42.2233	176.679	42.2272
566	176.728	42.239	176.654	42.2214	176.587	42.2053	176.46	42.1749	176.509	42.1866	176.514	42.188	176.65	42.2204	176.673	42.2259	176.974	42.2977	176.663	42.2235	176.659	42.2225	176.592	42.2066	176.644	42.2189	176.663	42.2234	176.679	42.2272
567	176.728	42.239	176.655	42.2215	176.588	42.2055	176.462	42.1753	176.511	42.1871	176.516	42.1883	176.65	42.2203	176.673	42.2258	176.974	42.2978	176.663	42.2235	176.659	42.2225	176.592	42.2066	176.644	42.2189	176.663	42.2235	176.679	42.2273
568	176.728	42.2391	176.655	42.2215	176.588	42.2056	176.463	42.1757	176.513	42.1876	176.517	42.1886	176.65	42.2203	176.672	42.2257	176.974	42.2977	176.663	42.2235	176.659	42.2226	176.593	42.2066	176.644	42.219	176.664	42.2236	176.679	42.2273
569	176.728	42.2391	176.655	42.2216	176.589	42.2058	176.465	42.176	176.515	42.188	176.518	42.1889	176.649	42.2202	176.672	42.2256	176.974	42.2977	176.663	42.2235	176.659	42.2226	176.593	42.2066	176.645	42.2191	176.664	42.2237	176.679	42.2273
570	176.729	42.2392	176.655	42.2216	176.589	42.2059	176.466	42.1764	176.516	42.1884	176.519	42.1891	176.649	42.2202	176.672	42.2256	176.973	42.2977	176.663	42.2235	176.66	42.2227	176.592	42.2066	176.645	42.2193	176.665	42.2239	176.679	42.2273
571	176.729	42.2393	176.655	42.2216	176.59	42.206	176.468	42.1768	176.518	42.1888	176.52	42.1894	176.649	42.2202	176.672	42.2257	176.973	42.2976	176.663	42.2235	176.66	42.2227	176.592	42.2066	176.646	42.2194	176.665	42.224	176.679	42.2273
572	176.729	42.2394	176.655	42.2217	176.59	42.2061	176.469	42.1771	176.52	42.1892	176.522	42.1897	176.649	42.2202	176.672	42.2257	176.973	42.2976	176.663	42.2234	176.66	42.2227	176.592	42.2065	176.647	42.2196	176.665	42.224	176.679	42.2273
573	176.73	42.2394	176.656	42.2217	176.591	42.2061	176.471	42.1775	176.521	42.1896	176.523	42.1901	176.649	42.2202	176.673	42.2258	176.973	42.2976	176.663	42.2234	176.66	42.2227	176.592	42.2064	176.647	42.2197	176.665	42.2241	176.679	42.2273
574	176.73	42.2395	176.656	42.2218	176.591	42.2063	176.472	42.1779	176.523	42.1901	176.525	42.1905	176.649	42.2201	176.673	42.2259	176.973	42.2976	176.663	42.2234	176.66	42.2228	176.591	42.2064	176.648	42.2198	176.665	42.224	176.679	42.2273
575	176.73	42.2396	176.656	42.2218	176.592	42.2064	176.474	42.1783	176.525	42.1905	176.527	42.1909	176.649	42.22	176.674	42.226	176.973	42.2975	176.663	42.2234	176.66	42.2229	176.591	42.2063	176.648	42.2199	176.665	42.2239	176.679	42.2273
576	176.731	42.2396	176.656	42.2219	176.592	42.2066	176.476	42.1787	176.527	42.1909	176.528	42.1912	176.648	42.2199	176.674	42.2261	176.973	42.2975	176.662	42.2233	176.661	42.223	176.591	42.2063	176.648	42.2199	176.665	42.2238	176.679	42.2272
577	176.731	42.2397	176.656	42.2219	176.593	42.2068	176.477	42.179	176.528	42.1912	176.529	42.1915	176.648	42.2198	176.674	42.2261	176.973	42.2974	176.662	42.2233	176.661	42.223	176.591	42.2062	176.648	42.22	176.664	42.2238	176.678	42.2272
578	176.731	42.2397	176.656	42.2219	176.594	42.2071	176.478	42.1793	176.529	42.1915	176.531	42.1918	176.647	42.2197	176.675	42.2262	176.972	42.2974	176.662	42.2232	176.661	42.2231	176.591	42.2062	176.649	42.22	176.664	42.2238	176.678	42.2271
579	176.731	42.2398	176.656	42.2218	176.595	42.2073	176.48	42.1797	176.53	42.1917	176.532	42.192	176.647	42.2197	176.675	42.2264	176.972	42.2973	176.662	42.2232	176.661	42.2231	176.591	42.2062	176.649	42.2201	176.664	42.2238	176.678	42.2271
580	176.732	42.2399	176.656	42.2218	176.596	42.2075	176.481	42.18	176.531	42.1919	176.533	42.1923	176.647	42.2196	176.676	42.2266	176.972	42.2973	176.662	42.2232	176.661	42.223	176.59	42.2061	176.649	42.2201	176.664	42.2238	176.678	42.227
581	176.732	42.24	176.656	42.2217	176.597	42.2076	176.483	42.1804	176.532	42.1921	176.534	42.1925	176.647	42.2196	176.677	42.2268	176.972	42.2973	176.662	42.2231	176.661	42.223	176.59	42.206	176.649	42.2201	176.664	42.2237	176.678	42.227
582	176.732	42.2401	176.655	42.2216	176.597	42.2077	176.484	42.1808	176.533	42.1924	176.535	42.1928	176.647	42.2196	176.678	42.227	176.972	42.2973	176.662	42.2231	176.661	42.223	176.59	42.2059	176.649	42.2201	176.664	42.2236	176.678	42.227
583	176.733	42.2402	176.655	42.2216	176.597	42.2078	176.486	42.1812	176.534	42.1926	176.536	42.193	176.647	42.2196	176.678	42.2271	176.972	42.2973	176.662	42.2231	176.661	42.2231	176.589	42.2058	176.649	42.2201	176.663	42.2235	176.678	42.2269
584	176.733	42.2402	176.655	42.2215	176.598	42.2078	176.488	42.1817	176.535	42.1928	176.537	42.1933	176.646	42.2195	176.679	42.2273	176.972	42.2973	176.662	42.2232	176.662	42.2231	176.589	42.2057	176.649	42.2201	176.662	42.2233	176.677	42.2269
585	176.733	42.2403	176.655	42.2215	176.598	42.2079	176.49	42.1821	176.536	42.1931	176.538	42.1936	176.646	42.2195	176.68	42.2275	176.972	42.2973	176.662	42.2233	176.662	42.2232	176.589	42.2057	176.649	42.2202	176.662	42.2231	176.677	42.2269
586	176.733	42.2403	176.654	42.2214	176.598	42.208	176.492	42.1825	176.537	42.1933	176.539	42.1939	176.646	42.2194	176.68	42.2276	176.972	42.2973	176.663	42.2234	176.662	42.2233	176.589	42.2057	176.649	42.2202	176.661	42.223	176.677	42.2269
587	176.733	42.2402	176.654	42.2213	176.599	42.2081	176.493	42.1829	176.537	42.1934	176.54	42.1941	176.646	42.2194	176.681	42.2278	176.972	42.2973	176.664	42.2236	176.663	42.2234	176.588	42.2056	176.65	42.2203	176.66	42.2229	176.677	42.2269
588	176.733	42.2402	176.653	42.2212	176.599	42.2082	176.495	42.1833	176.538	42.1935	176.541	42.1943	176.646	42.2193	176.681	42.2279	176.972	42.2974	176.664	42.2237	176.663	42.2234	176.588	42.2056	176.65	42.2205	176.66	42.2228	176.677	42.2269
589	176.733	42.2402	176.653	42.2211	176.6	42.2083	176.496	42.1837	176.538	42.1935	176.542	42.1945	176.646	42.2194	176.682	42.228	176.973	42.2975	176.665	42.2239	176.663	42.2235	176.588	42.2056	176.651	42.2206	176.66	42.2228	176.677	42.2269
590	176.733	42.2403	176.653	42.221	176.6	42.2084	176.498	42.184	176.538	42.1936	176.543	42.1947	176.646	42.2194	176.682	42.2281	176.973	42.2975	176.665	42.224	176.663	42.2235	176.588	42.2056	176.651	42.2207	176.66	42.2228	176.678	42.227
591	176.734	42.2403	176.653	42.221	176.6	42.2085	176.499	42.1844	176.538	42.1937	176.543	42.1948	176.647	42.2195	176.683	42.2282	176.973	42.2976	176.665	42.2241	176.663	42.2235	176.588	42.2055	176.652	42.2207	176.66	42.2228	176.678	42.227
592	176.734	42.2404	176.652	42.2209	176.601	42.2085	176.501	42.1847	176.539	42.1938	176.544	42.195	176.647	42.2197	176.683	42.2283	176.973	42.2977	176.666	42.2242	176.664	42.2236	176.587	42.2054	176.652	42.2207	176.66	42.2228	176.678	42.2271
593	176.734	42.2405	176.652	42.2209	176.601	42.2086	176.502	42.1849	176.539	42.1939	176.545	42.1952	176.648	42.2198	176.683	42.2283	176.973	42.2977	176.667	42.2244	176.664	42.2237	176.587	42.2053	176.652	42.2208	176.66	42.2228	176.679	42.2272
594	176.734	42.2405	176.652	42.2208	176.601	42.2086	176.503	42.1852	176.54	42.194	176.546	42.1954	176.648	42.2199	176.683	42.2283	176.973	42.2977	176.667	42.2245	176.665	42.2238	176.587	42.2052	176.652	42.2208	176.66	42.2228	176.679	42.2274
595	176.735	42.2406	176.652	42.2209	176.601	42.2086	176.504	42.1854	176.54	42.1941	176.546	42.1956	176.648	42.2199	176.683	42.2283	176.973	42.2976	176.668	42.2246	176.665	42.224	176.586	42.2052	176.652	42.2208	176.66	42.2228	176.68	42.2275
596	176.735	42.2406	176.652	42.2209	176.601	42.2087	176.505	42.1856	176.541	42.1943	176.547	42.1957	176.648	42.2199	176.683	42.2283	176.973	42.2976	176.668	42.2247	176.666	42.2241	176.586	42.2052	176.652	42.2208	176.66	42.2228	176.68	42.2276
597	176.735	42.2407	176.652	42.221	176.602	42.2088	176.505	42.1858	176.541	42.1944	176.547	42.1958	176.648	42.2198	176.683	42.2282	176.973	42.2975	176.668	42.2247	176.666	42.2243	176.586	42.2052	176.652	42.2208	176.66	42.2229	176.681	42.2277
598	176.735	42.2407	176.653	42.221	176.602	42.2089	176.506	42.186	176.542	42.1946	176.548	42.1959	176.648	42.2198	176.682	42.2281	176.973	42.2975	176.668	42.2247	176.667	42.2243	176.586	42.2052	176.652	42.2208	176.661	42.223	176.681	42.2278
599	176.735	42.2408	176.653	42.221	176.602	42.209	176.507	42.1863	176.543	42.1948	176.548	42.196	176.648	42.2198	176.682	42.228	176.973	42.2975	176.668	42.2247	176.667	42.2244	176.586	42.2051	176.652	42.2208	176.661	42.2231	176.681	42.2279
600	176.736	42.2408	176.653	42.221	176.603	42.2091	176.508	42.1865	176.544	42.1949	176.548	42.196	176.648	42.2199	176.681	42.2279	176.972	42.2974	176.668	42.2246	176.667	42.2244	176.586	42.2051	176.651	42.2207	176.662	42.2232	176.681	42.2279
601	176.736	42.2409	176.653	42.2211	176.603	42.2091	176.509	42.1867	176.544	42.1951	176.549	42.1961	176.648	42.2199	176.681	42.2278	176.972	42.2974	176.668	42.2246	176.667	42.2243	176.586	42.2051	176.651	42.2206	176.662	42.2233	176.682	42.2279
602	176.736	42.241	176.653	42.2212	176.603	42.2092	176.51	42.1869	176.545	42.1953	176.549	42.1962	176.648	42.22	176.681	42.2277	176.972	42.2973	176.667	42.2245	176.666	42.2243	176.586	42.205	176.65	42.2205	176.662	42.2233	176.682	42.2279
603	176.737	42.2411	176.654	42.2213	176.603	42.2092	176.51	42.187	176.546	42.1955	176.549	42.1963	176.649	42.22	176.68	42.2275	176.972	42.2972	176.667	42.2245	176.666	42.2243	176.585	42.2049	176.65	42.2204	176.663	42.2234	176.682	42.2279
604	176.737	42.2412	176.655	42.2215	176.604	42.2093	176.511	42.1871	176.547	42.1958	176.55	42.1964	176.649	42.2201	176.679	42.2274	176.971	42.2971	176.667	42.2245	176.666	42.2243	176.585	42.2049	176.65	42.2203	176.663	42.2235	176.682	42.2279
605	176.737	42.2413	176.655	42.2216	176.604	42.2094	176.511	42.1872	176.548	42.196	176.55	42.1965	176.649	42.22	176.679	42.2272	176.971	42.297	176.667	42.2245	176.666	42.2243	176.585	42.2049	176.649	42.2202	176.664	42.2236	176.682	42.228
606	176.738	42.2414	176.656	42.2218	176.604	42.2095	176.512	42.1873	176.549	42.1962	176.551	42.1966	176.648	42.22	176.678	42.227	176.97	42.2969	176.667	42.2245	176.666	42.2243	176.586	42.205	176.649	42.2202	176.664	42.2237	176.682	42.2279
607	176.738	42.2414	176.656	42.2219	176.605	42.2096	176.512	42.1875	176.55	42.1965	176.551	42.1968	176.648	42.2199	176.677	42.2268	176.97	42.2968	176.667	42.2244	176.666	42.2243	176.586	42.2051	176.649	42.2201	176.664	42.2238	176.681	42.2279
608	176.739	42.2415	176.657	42.222	176.605	42.2097	176.513	42.1876	176.551	42.1967	176.552	42.1969	176.648	42.2198	176.676	42.2267	176.97	42.2968	176.667	42.2243	176.666	42.2242	176.586	42.2052	176.649	42.2201	176.665	42.2239	176.681	42.2278
609	176.739	42.2416	176.658	42.2222	176.606	42.2098	176.514	42.1878	176.552	42.197	176.552	42.197	176.648	42.2198	176.676	42.2266	176.969	42.2967	176.666	42.2243	176.666	42.2242	176.587	42.2053	176.649	42.22	176.665	42.2239	176.681	42.2277
610	176.739	42.2416	176.658	42.2222	176.606	42.2098	176.515	42.188	176.554	42.1973	176.553	42.1971	176.647	42.2198	176.676	42.2265	176.969	42.2966	176.666	42.2242	176.665	42.224	176.587	42.2054	176.648	42.2199	176.664	42.2238	176.68	42.2276
611	176.739	42.2416	176.657	42.2222	176.605	42.2097	176.515	42.1882	176.555	42.1976	176.553	42.1972	176.647	42.2197	176.675	42.2264	176.969	42.2965	176.666	42.2241	176.665	42.2239	176.587	42.2054	176.647	42.2197	176.664	42.2236	176.679	42.2274
612	176.738	42.2414	176.656	42.2219	176.604	42.2094	176.516	42.1883	176.556	42.1978	176.553	42.1972	176.646	42.2195	176.675	42.2262	176.968	42.2963	176.665	42.224	176.664	42.2236	176.587	42.2054	176.646	42.2193	176.662	42.2233	176.678	42.2271
613	176.737	42.2411	176.654	42.2214	176.602	42.2088	176.516	42.1883	176.556	42.1979	176.553	42.1971	176.645	42.2192	176.674	42.226	176.966	42.296	176.664	42.2238	176.662	42.2233	176.587	42.2053	176.643	42.2187	176.66	42.2228	176.676	42.2265
614	176.735	42.2406	176.651	42.2205	176.598	42.208	176.515	42.1882	176.556	42.1978	176.552	42.1969	176.643	42.2188	176.672	42.2257	176.965	42.2956	176.663	42.2235	176.661	42.2229	176.586	42.2051	176.639	42.2178	176.657	42.2219	176.672	42.2257
615	176.731	42.2398	176.645	42.2191	176.593	42.2067	176.514	42.1879	176.555	42.1977	176.55	42.1964	176.641	42.2182	176.671	42.2254	176.963	42.2953	176.662	42.2232	176.659	42.2226	176.585	42.2048	176.633	42.2163	176.651	42.2206	176.667	42.2244
616	176.726	42.2385	176.637	42.2172	176.585	42.2049	176.513	42.1875	176.554	42.1973	176.547	42.1958	176.638	42.2176	176.669	42.225	176.962	42.2949	176.66	42.2228	176.658	42.2222	176.584	42.2045	176.625	42.2143	176.643	42.2188	176.659	42.2225
617	176.718	42.2367	176.625	42.2145	176.575	42.2023	176.51	42.187	176.551	42.1968	176.544	42.1951	176.636	42.2169	176.668	42.2246	176.961	42.2946	176.658	42.2223	176.656	42.2218	176.582	42.2042	176.613	42.2116	176.633	42.2162	176.648	42.2198
618	176.708	42.2342	176.611	42.211	176.56	42.1989	176.507	42.1862	176.548	42.1961	176.54	42.1942	176.633	42.2163	176.667	42.2244	176.96	42.2944	176.656	42.2217	176.655	42.2215	176.581	42.2038	176.599	42.2083	176.619	42.213	176.634	42.2165
619	176.694	42.2308	176.593	42.2066	176.542	42.1945	176.503	42.1853	176.545	42.1952	176.536	42.1931	176.631	42.2158	176.666	42.2243	176.959	42.2942	176.653	42.2211	176.653	42.2211	176.579	42.2034	176.583	42.2043	176.604	42.2093	176.616	42.2123
620	176.676	42.2266	176.57	42.2013	176.519	42.189	176.499	42.1843	176.54	42.1942	176.531	42.1919	176.629	42.2154	176.667	42.2243	176.959	42.2941	176.651	42.2206	176.652	42.2208	176.577	42.203	176.564	42.1999	176.586	42.2051	176.597	42.2076
621	176.655	42.2215	176.544	42.195	176.491	42.1824	176.494	42.183	176.535	42.1929	176.525	42.1905	176.628	42.2151	176.668	42.2246	176.958	42.2941	176.649	42.22	176.651	42.2205	176.575	42.2024	176.545	42.1952	176.568	42.2008	176.576	42.2026
622	176.63	42.2155	176.514	42.1877	176.459	42.1748	176.488	42.1816	176.529	42.1915	176.518	42.1887	176.627	42.2149	176.669	42.2249	176.958	42.2941	176.646	42.2195	176.65	42.2202	176.573	42.2019	176.525	42.1905	176.55	42.1964	176.554	42.1974
623	176.601	42.2088	176.48	42.1796	176.423	42.1662	176.481	42.18	176.522	42.1899	176.509	42.1866	176.627	42.2148	176.671	42.2253	176.959	42.2942	176.644	42.2189	176.648	42.2199	176.57	42.2013	176.506	42.1859	176.532	42.1921	176.532	42.1922
624	176.57	42.2013	176.443	42.1708	176.384	42.1568	176.473	42.1782	176.515	42.188	176.498	42.1841	176.627	42.2148	176.673	42.2258	176.96	42.2943	176.642	42.2184	176.647	42.2196	176.567	42.2006	176.487	42.1815	176.515	42.1881	176.511	42.1871
625	176.536	42.1932	176.403	42.1613	176.342	42.1467	176.465	42.1761	176.506	42.186	176.487	42.1813	176.627	42.2148	176.675	42.2263	176.961	42.2946	176.639	42.2178	176.646	42.2193	176.565	42.2	176.47	42.1774	176.5	42.1844	176.491	42.1824
626	176.501	42.1847	176.361	42.1513	176.297	42.136	176.456	42.1739	176.497	42.1838	176.474	42.1783	176.627	42.215	176.677	42.2269	176.962	42.295	176.637	42.2173	176.645	42.2191	176.562	42.1994	176.454	42.1736	176.486	42.1811	176.472	42.1779
627	176.463	42.1757	176.318	42.1411	176.251	42.1251	176.446	42.1716	176.488	42.1815	176.46	42.1751	176.629	42.2153	176.68	42.2276	176.965	42.2956	176.635	42.2168	176.644	42.2188	176.56	42.1988	176.441	42.1703	176.474	42.1782	176.456	42.1739
628	176.425	42.1665	176.275	42.1308	176.205	42.114	176.436	42.1692	176.477	42.1791	176.447	42.1718	176.631	42.2158	176.683	42.2283	176.967	42.2962	176.634	42.2164	176.643	42.2186	176.558	42.1983	176.429	42.1676	176.463	42.1757	176.441	42.1703
629	176.386	42.1572	176.232	42.1206	176.158	42.1029	176.426	42.1668	176.467	42.1767	176.433	42.1686	176.633	42.2164	176.687	42.2292	176.97	42.2969	176.632	42.2161	176.642	42.2185	176.556	42.1979	176.42	42.1654	176.455	42.1739	176.428	42.1674
630	176.347	42.148	176.191	42.1106	176.113	42.092	176.415	42.1643	176.457	42.1742	176.421	42.1655	176.637	42.2172	176.691	42.2302	176.973	42.2975	176.631	42.2159	176.642	42.2184	176.555	42.1976	176.414	42.1639	176.451	42.1727	176.419	42.1652
631	176.31	42.1391	176.151	42.1011	176.069	42.0815	176.405	42.1619	176.446	42.1717	176.408	42.1626	176.64	42.2181	176.695	42.2311	176.976	42.2982	176.631	42.2158	176.641	42.2183	176.554	42.1974	176.411	42.1633	176.449	42.1723	176.413	42.1638
632	176.275	42.1308	176.114	42.0923	176.028	42.0717	176.395	42.1594	176.436	42.1692	176.396	42.1597	176.644	42.2189	176.699	42.232	176.978	42.2988	176.631	42.2158	176.641	42.2181	176.553	42.1972	176.412	42.1635	176.451	42.1728	176.412	42.1635
633	176.243	42.1231	176.081	42.0844	175.99	42.0627	176.385	42.1571	176.425	42.1667	176.384	42.1569	176.647	42.2197	176.702	42.2329	176.981	42.2994	176.631	42.2158	176.64	42.218	176.553	42.1971	176.417	42.1646	176.457	42.1741	176.415	42.1642
634	176.215	42.1163	176.052	42.0775	175.957	42.0548	176.375	42.1547	176.415	42.1642	176.373	42.1541	176.65	42.2205	176.705	42.2335	176.983	42.2999	176.632	42.216	176.639	42.2179	176.552	42.197	176.425	42.1665	176.465	42.1762	176.421	42.1657
635	176.191	42.1105	176.028	42.0717	175.929	42.0482	176.366	42.1525	176.405	42.1617	176.362	42.1514	176.653	42.2211	176.707	42.234	176.984	42.3002	176.632	42.2161	176.639	42.2177	176.552	42.197	176.435	42.1691	176.476	42.1788	176.431	42.1681
636	176.171	42.1058	176.009	42.0672	175.907	42.0428	176.357	42.1502	176.394	42.1593	176.351	42.1489	176.655	42.2217	176.708	42.2343	176.985	42.3005	176.633	42.2163	176.638	42.2175	176.552	42.1969	176.448	42.1721	176.488	42.1818	176.444	42.171
637	176.155	42.1021	175.995	42.0639	175.89	42.0388	176.347	42.1481	176.384	42.1569	176.341	42.1466	176.657	42.2221	176.709	42.2345	176.986	42.3007	176.634	42.2165	176.637	42.2174	176.552	42.197	176.462	42.1753	176.502	42.1849	176.457	42.1742
638	176.144	42.0993	175.986	42.0617	175.879	42.0361	176.339	42.146	176.374	42.1544	176.333	42.1445	176.659	42.2225	176.709	42.2345	176.987	42.3008	176.635	42.2168	176.637	42.2173	176.553	42.1971	176.475	42.1786	176.515	42.1881	176.471	42.1776
639	176.136	42.0976	175.982	42.0606	175.873	42.0346	176.331	42.1441	176.364	42.152	176.325	42.1428	176.66	42.2229	176.709	42.2344	176.987	42.3009	176.636	42.217	176.637	42.2173	176.553	42.1973	176.489	42.1819	176.528	42.1912	176.485	42.1809
640	176.133	42.0967	175.981	42.0605	175.871	42.0341	176.323	42.1422	176.354	42.1496	176.319	42.1412	176.662	42.2232	176.708	42.2342	176.987	42.3008	176.637	42.2174	176.637	42.2173	176.554	42.1974	176.502	42.185	176.541	42.1942	176.498	42.184
641	176.133	42.0967	175.984	42.0613	175.873	42.0346	176.315	42.1403	176.344	42.1472	176.313	42.1399	176.663	42.2234	176.707	42.234	176.986	42.3007	176.639	42.2177	176.637	42.2174	176.555	42.1977	176.515	42.188	176.552	42.197	176.511	42.1871
642	176.136	42.0974	175.991	42.0629	175.879	42.036	176.308	42.1385	176.334	42.1448	176.308	42.1387	176.663	42.2236	176.706	42.2338	176.986	42.3006	176.64	42.218	176.638	42.2174	176.556	42.1979	176.526	42.1908	176.563	42.1996	176.523	42.19
643	176.141	42.0988	176.001	42.0653	175.888	42.0382	176.3	42.1368	176.324	42.1425	176.303	42.1375	176.664	42.2237	176.705	42.2335	176.985	42.3004	176.642	42.2184	176.638	42.2176	176.557	42.1981	176.537	42.1934	176.573	42.2021	176.534	42.1927
644	176.15	42.1008	176.013	42.0682	175.899	42.041	176.293	42.1351	176.314	42.1401	176.298	42.1363	176.664	42.2237	176.704	42.2332	176.984	42.3003	176.643	42.2188	176.639	42.2177	176.558	42.1984	176.547	42.1958	176.583	42.2043	176.545	42.1953
645	176.16	42.1032	176.028	42.0717	175.914	42.0443	176.286	42.1334	176.305	42.1378	176.293	42.1351	176.664	42.2237	176.702	42.2328	176.984	42.3002	176.645	42.2192	176.64	42.218	176.559	42.1986	176.557	42.198	176.591	42.2064	176.555	42.1977
646	176.172	42.106	176.044	42.0755	175.93	42.0482	176.279	42.1317	176.295	42.1356	176.288	42.1339	176.664	42.2237	176.701	42.2324	176.983	42.3	176.647	42.2196	176.641	42.2182	176.56	42.1989	176.565	42.2001	176.599	42.2082	176.564	42.1999
647	176.184	42.1091	176.061	42.0797	175.948	42.0525	176.272	42.1301	176.286	42.1334	176.283	42.1326	176.664	42.2236	176.699	42.232	176.983	42.2999	176.648	42.22	176.642	42.2185	176.561	42.1992	176.573	42.202	176.606	42.21	176.573	42.2019
648	176.198	42.1124	176.08	42.0841	175.967	42.0571	176.266	42.1285	176.277	42.1312	176.277	42.1313	176.663	42.2235	176.697	42.2316	176.982	42.2997	176.65	42.2203	176.644	42.2189	176.563	42.1995	176.581	42.2038	176.613	42.2115	176.58	42.2037
649	176.213	42.1159	176.099	42.0887	175.987	42.0619	176.259	42.1269	176.268	42.1291	176.272	42.13	176.663	42.2235	176.696	42.2312	176.981	42.2996	176.651	42.2206	176.645	42.2191	176.564	42.1999	176.587	42.2054	176.619	42.2129	176.588	42.2054
650	176.228	42.1196	176.119	42.0934	176.008	42.0669	176.253	42.1254	176.259	42.127	176.266	42.1287	176.663	42.2234	176.694	42.2309	176.981	42.2994	176.652	42.2208	176.646	42.2194	176.566	42.2002	176.593	42.2069	176.624	42.2142	176.594	42.207
651	176.244	42.1234	176.138	42.098	176.029	42.0719	176.246	42.1238	176.251	42.125	176.261	42.1274	176.663	42.2234	176.693	42.2306	176.98	42.2993	176.652	42.2209	176.647	42.2196	176.567	42.2005	176.599	42.2082	176.629	42.2153	176.6	42.2085
652	176.26	42.1272	176.157	42.1026	176.05	42.0769	176.24	42.1223	176.243	42.1231	176.256	42.1262	176.662	42.2233	176.692	42.2303	176.98	42.2992	176.653	42.2211	176.647	42.2197	176.568	42.2007	176.604	42.2093	176.633	42.2163	176.606	42.2098
653	176.276	42.1311	176.177	42.1072	176.071	42.0819	176.233	42.1207	176.235	42.1212	176.251	42.125	176.662	42.2232	176.691	42.23	176.979	42.299	176.654	42.2213	176.648	42.2198	176.569	42.2009	176.608	42.2104	176.636	42.2171	176.611	42.2111
654	176.292	42.1349	176.196	42.1117	176.091	42.0869	176.226	42.1191	176.228	42.1194	176.246	42.1239	176.662	42.2232	176.69	42.2298	176.979	42.2989	176.654	42.2214	176.648	42.2199	176.569	42.2011	176.612	42.2113	176.64	42.2179	176.616	42.2123
655	176.308	42.1386	176.214	42.1162	176.112	42.0917	176.22	42.1176	176.221	42.1177	176.242	42.1228	176.661	42.223	176.689	42.2296	176.978	42.2988	176.655	42.2216	176.648	42.2199	176.57	42.2013	176.616	42.2122	176.642	42.2185	176.621	42.2133
656	176.323	42.1422	176.232	42.1205	176.132	42.0965	176.214	42.1161	176.214	42.1162	176.238	42.1219	176.661	42.2229	176.688	42.2294	176.977	42.2986	176.656	42.2217	176.648	42.2199	176.571	42.2015	176.619	42.213	176.645	42.2191	176.625	42.2144
657	176.338	42.1457	176.25	42.1247	176.151	42.1012	176.208	42.1148	176.208	42.1147	176.235	42.1211	176.66	42.2227	176.687	42.2292	176.977	42.2984	176.656	42.2218	176.648	42.2199	176.572	42.2017	176.622	42.2136	176.647	42.2197	176.629	42.2153
658	176.352	42.1491	176.266	42.1287	176.17	42.1057	176.203	42.1135	176.202	42.1134	176.232	42.1203	176.66	42.2226	176.687	42.2291	176.976	42.2983	176.656	42.2219	176.648	42.22	176.573	42.2019	176.624	42.2142	176.649	42.2201	176.633	42.2162
659	176.366	42.1525	176.283	42.1326	176.189	42.1101	176.197	42.1122	176.197	42.1122	176.229	42.1197	176.659	42.2226	176.686	42.229	176.975	42.2981	176.656	42.2219	176.648	42.22	176.574	42.2021	176.626	42.2147	176.651	42.2206	176.636	42.217
660	176.38	42.1557	176.298	42.1363	176.206	42.1143	176.192	42.1109	176.193	42.1111	176.227	42.1193	176.659	42.2225	176.685	42.2288	176.974	42.2979	176.656	42.2219	176.648	42.2199	176.574	42.2023	176.628	42.2152	176.653	42.221	176.639	42.2177
661	176.393	42.1589	176.313	42.1398	176.223	42.1184	176.187	42.1098	176.189	42.1101	176.226	42.119	176.659	42.2225	176.685	42.2287	176.974	42.2977	176.656	42.2219	176.648	42.2199	176.575	42.2025	176.63	42.2156	176.654	42.2213	176.642	42.2184
662	176.406	42.1621	176.327	42.1432	176.24	42.1223	176.183	42.1086	176.185	42.1093	176.225	42.1188	176.659	42.2225	176.685	42.2286	176.973	42.2975	176.656	42.2219	176.647	42.2197	176.576	42.2026	176.631	42.2159	176.655	42.2216	176.644	42.219
663	176.419	42.1651	176.341	42.1464	176.255	42.126	176.178	42.1076	176.183	42.1086	176.225	42.1188	176.659	42.2225	176.684	42.2285	176.972	42.2973	176.656	42.2219	176.647	42.2197	176.576	42.2027	176.633	42.2162	176.656	42.2219	176.647	42.2196
664	176.431	42.1681	176.353	42.1495	176.27	42.1295	176.174	42.1067	176.18	42.108	176.226	42.1189	176.659	42.2224	176.684	42.2284	176.971	42.2971	176.656	42.2219	176.647	42.2196	176.576	42.2028	176.634	42.2165	176.657	42.2221	176.649	42.2201
665	176.443	42.1709	176.366	42.1524	176.284	42.1328	176.171	42.1059	176.178	42.1076	176.226	42.1191	176.658	42.2224	176.683	42.2283	176.97	42.2969	176.656	42.2219	176.647	42.2196	176.577	42.2029	176.635	42.2167	176.658	42.2224	176.651	42.2206
666	176.454	42.1736	176.377	42.1552	176.297	42.136	176.168	42.1053	176.177	42.1072	176.228	42.1194	176.658	42.2223	176.683	42.2282	176.969	42.2966	176.656	42.2218	176.647	42.2197	176.577	42.203	176.636	42.2169	176.659	42.2226	176.653	42.221
667	176.465	42.1762	176.388	42.1578	176.31	42.1391	176.166	42.1048	176.176	42.107	176.23	42.1199	176.657	42.2221	176.682	42.2281	176.968	42.2963	176.656	42.2218	176.648	42.2198	176.578	42.2032	176.636	42.2171	176.66	42.2229	176.655	42.2214
668	176.476	42.1787	176.399	42.1603	176.322	42.142	176.165	42.1044	176.176	42.107	176.232	42.1204	176.657	42.222	176.682	42.228	176.967	42.2961	176.656	42.2218	176.648	42.22	176.579	42.2033	176.637	42.2172	176.661	42.2231	176.656	42.2218
669	176.486	42.1811	176.409	42.1628	176.334	42.1448	176.164	42.1042	176.176	42.1071	176.234	42.121	176.656	42.2218	176.682	42.228	176.966	42.2959	176.656	42.2218	176.649	42.2201	176.579	42.2035	176.637	42.2173	176.662	42.2232	176.657	42.2221
670	176.496	42.1835	176.419	42.1651	176.345	42.1474	176.163	42.104	176.177	42.1073	176.237	42.1217	176.655	42.2216	176.682	42.228	176.965	42.2957	176.656	42.2218	176.65	42.2203	176.58	42.2036	176.638	42.2174	176.662	42.2233	176.658	42.2223
671	176.505	42.1858	176.428	42.1673	176.355	42.1499	176.163	42.1039	176.178	42.1077	176.24	42.1224	176.655	42.2215	176.682	42.2279	176.964	42.2955	176.656	42.2218	176.65	42.2204	176.581	42.2038	176.638	42.2175	176.663	42.2234	176.659	42.2225
672	176.515	42.188	176.437	42.1695	176.365	42.1523	176.163	42.1039	176.18	42.1081	176.244	42.1233	176.654	42.2213	176.682	42.2279	176.964	42.2954	176.656	42.2219	176.651	42.2206	176.581	42.2039	176.638	42.2175	176.663	42.2235	176.66	42.2227
673	176.524	42.1902	176.446	42.1716	176.375	42.1546	176.163	42.104	176.183	42.1087	176.248	42.1242	176.653	42.2211	176.681	42.2279	176.963	42.2952	176.656	42.2219	176.651	42.2207	176.582	42.204	176.638	42.2176	176.663	42.2236	176.661	42.223
674	176.532	42.1922	176.454	42.1736	176.384	42.1568	176.164	42.1043	176.186	42.1094	176.252	42.1252	176.652	42.2209	176.681	42.2278	176.963	42.2951	176.657	42.2219	176.652	42.2208	176.582	42.2041	176.639	42.2176	176.664	42.2236	176.662	42.2232
675	176.54	42.1941	176.463	42.1756	176.393	42.1589	176.166	42.1046	176.189	42.1102	176.256	42.1263	176.651	42.2207	176.681	42.2277	176.962	42.295	176.657	42.222	176.652	42.2208	176.582	42.2042	176.639	42.2177	176.664	42.2237	176.663	42.2235
676	176.548	42.1959	176.47	42.1774	176.401	42.1609	176.168	42.1051	176.193	42.1111	176.261	42.1273	176.651	42.2205	176.681	42.2277	176.962	42.2949	176.657	42.222	176.652	42.2209	176.583	42.2043	176.639	42.2178	176.665	42.2238	176.664	42.2238
677	176.555	42.1976	176.478	42.1792	176.409	42.1628	176.17	42.1057	176.197	42.112	176.265	42.1284	176.65	42.2203	176.681	42.2277	176.962	42.2948	176.657	42.222	176.653	42.2211	176.583	42.2044	176.64	42.2179	176.665	42.2239	176.665	42.224
678	176.562	42.1993	176.485	42.1809	176.417	42.1647	176.173	42.1064	176.201	42.1131	176.27	42.1294	176.649	42.2202	176.681	42.2277	176.961	42.2948	176.657	42.222	176.653	42.2212	176.584	42.2045	176.64	42.218	176.665	42.2241	176.666	42.2242
679	176.568	42.2008	176.491	42.1825	176.425	42.1665	176.176	42.1071	176.206	42.1142	176.274	42.1306	176.649	42.22	176.681	42.2277	176.961	42.2947	176.657	42.2221	176.654	42.2213	176.584	42.2046	176.641	42.2181	176.666	42.2241	176.667	42.2244
680	176.574	42.2023	176.498	42.184	176.432	42.1682	176.179	42.1079	176.211	42.1155	176.279	42.1317	176.648	42.2199	176.681	42.2278	176.961	42.2947	176.657	42.2221	176.654	42.2214	176.584	42.2047	176.641	42.2182	176.666	42.2242	176.668	42.2246
681	176.58	42.2036	176.505	42.1856	176.438	42.1698	176.183	42.1087	176.216	42.1167	176.284	42.1329	176.648	42.2198	176.681	42.2278	176.961	42.2947	176.658	42.2222	176.655	42.2215	176.585	42.2047	176.641	42.2182	176.666	42.2243	176.668	42.2247
682	176.585	42.2049	176.511	42.1871	176.445	42.1713	176.186	42.1096	176.222	42.118	176.289	42.1341	176.647	42.2198	176.681	42.2278	176.961	42.2947	176.658	42.2223	176.655	42.2216	176.585	42.2048	176.641	42.2182	176.667	42.2243	176.669	42.2249
683	176.59	42.2061	176.517	42.1885	176.451	42.1727	176.19	42.1105	176.227	42.1193	176.294	42.1354	176.647	42.2197	176.681	42.2277	176.961	42.2947	176.659	42.2224	176.656	42.2217	176.585	42.2048	176.641	42.2183	176.667	42.2244	176.67	42.2251
684	176.595	42.2072	176.523	42.1899	176.456	42.1741	176.194	42.1115	176.232	42.1206	176.3	42.1367	176.647	42.2197	176.68	42.2275	176.961	42.2947	176.659	42.2225	176.656	42.2218	176.585	42.2048	176.641	42.2183	176.667	42.2245	176.67	42.2253
685	176.599	42.2082	176.528	42.1912	176.462	42.1753	176.199	42.1125	176.238	42.1219	176.306	42.138	176.647	42.2197	176.68	42.2274	176.961	42.2946	176.659	42.2225	176.656	42.2219	176.585	42.2048	176.641	42.2183	176.668	42.2246	176.671	42.2254
686	176.603	42.2092	176.533	42.1924	176.467	42.1765	176.203	42.1136	176.244	42.1233	176.311	42.1394	176.647	42.2197	176.679	42.2273	176.96	42.2945	176.659	42.2225	176.657	42.222	176.585	42.2048	176.642	42.2184	176.668	42.2247	176.672	42.2256
687	176.608	42.2102	176.538	42.1935	176.471	42.1777	176.208	42.1147	176.25	42.1247	176.317	42.1407	176.647	42.2197	176.679	42.2272	176.96	42.2944	176.659	42.2225	176.657	42.2221	176.585	42.2048	176.642	42.2184	176.669	42.2248	176.672	42.2257
688	176.611	42.2112	176.542	42.1945	176.476	42.1787	176.213	42.1159	176.256	42.1261	176.322	42.142	176.647	42.2197	176.678	42.2271	176.959	42.2943	176.659	42.2226	176.658	42.2222	176.585	42.2048	176.642	42.2185	176.669	42.2249	176.673	42.2258
689	176.615	42.2121	176.546	42.1955	176.48	42.1798	176.218	42.1172	176.262	42.1275	176.328	42.1433	176.647	42.2197	176.678	42.227	176.959	42.2941	176.66	42.2227	176.658	42.2223	176.585	42.2048	176.643	42.2186	176.669	42.2249	176.673	42.2259
690	176.619	42.2129	176.55	42.1963	176.484	42.1807	176.224	42.1185	176.267	42.1289	176.333	42.1446	176.647	42.2197	176.678	42.2269	176.958	42.294	176.66	42.2228	176.659	42.2225	176.585	42.2049	176.643	42.2186	176.669	42.2249	176.674	42.226
691	176.622	42.2138	176.553	42.1972	176.488	42.1817	176.23	42.1199	176.273	42.1304	176.339	42.146	176.647	42.2198	176.677	42.2269	176.957	42.2938	176.661	42.2229	176.66	42.2227	176.585	42.2049	176.643	42.2187	176.669	42.2248	176.674	42.2261
692	176.626	42.2146	176.557	42.1981	176.492	42.1826	176.236	42.1213	176.279	42.1318	176.345	42.1473	176.648	42.2198	176.677	42.2268	176.957	42.2937	176.661	42.223	176.66	42.2228	176.585	42.2049	176.643	42.2187	176.669	42.2248	176.674	42.2261
693	176.629	42.2153	176.561	42.199	176.496	42.1835	176.242	42.1227	176.285	42.1332	176.35	42.1487	176.648	42.2199	176.676	42.2267	176.956	42.2936	176.661	42.2231	176.661	42.2229	176.585	42.2049	176.643	42.2186	176.668	42.2247	176.674	42.2261
694	176.632	42.216	176.564	42.1998	176.499	42.1844	176.248	42.1242	176.292	42.1347	176.356	42.15	176.648	42.2199	176.676	42.2265	176.956	42.2935	176.662	42.2231	176.661	42.223	176.585	42.2048	176.643	42.2186	176.668	42.2246	176.674	42.2261
695	176.635	42.2167	176.567	42.2006	176.503	42.1852	176.254	42.1257	176.298	42.1362	176.361	42.1513	176.648	42.22	176.675	42.2264	176.956	42.2934	176.662	42.2232	176.661	42.223	176.585	42.2047	176.642	42.2186	176.667	42.2245	176.674	42.2262
696	176.637	42.2174	176.571	42.2014	176.506	42.186	176.26	42.1271	176.304	42.1377	176.367	42.1526	176.649	42.22	176.675	42.2263	176.955	42.2933	176.662	42.2232	176.661	42.223	176.584	42.2047	176.643	42.2186	176.667	42.2244	176.674	42.2262
697	176.64	42.218	176.574	42.2021	176.51	42.1868	176.266	42.1286	176.31	42.1392	176.372	42.1539	176.649	42.2201	176.675	42.2262	176.955	42.2933	176.662	42.2232	176.661	42.223	176.584	42.2047	176.643	42.2187	176.667	42.2243	176.675	42.2262
698	176.643	42.2187	176.577	42.2028	176.513	42.1876	176.272	42.1301	176.317	42.1408	176.377	42.1551	176.649	42.2202	176.674	42.2262	176.955	42.2932	176.662	42.2233	176.661	42.223	176.584	42.2047	176.643	42.2188	176.667	42.2243	176.675	42.2262
699	176.645	42.2193	176.579	42.2035	176.516	42.1883	176.278	42.1316	176.324	42.1424	176.382	42.1563	176.65	42.2203	176.675	42.2262	176.954	42.2931	176.663	42.2234	176.661	42.223	176.585	42.2048	176.644	42.2189	176.666	42.2243	176.675	42.2262
700	176.648	42.2199	176.582	42.2041	176.519	42.1891	176.285	42.1331	176.33	42.1439	176.387	42.1574	176.65	42.2204	176.675	42.2263	176.954	42.2931	176.663	42.2234	176.661	42.223	176.585	42.2049	176.644	42.219	176.666	42.2242	176.675	42.2263
701	176.65	42.2204	176.585	42.2047	176.522	42.1898	176.291	42.1346	176.336	42.1454	176.391	42.1585	176.651	42.2205	176.675	42.2263	176.954	42.293	176.663	42.2234	176.661	42.2231	176.586	42.2051	176.644	42.219	176.666	42.2241	176.675	42.2263
702	176.653	42.221	176.587	42.2053	176.525	42.1904	176.297	42.1361	176.342	42.1469	176.396	42.1596	176.651	42.2206	176.675	42.2263	176.954	42.2929	176.663	42.2235	176.662	42.2231	176.586	42.2052	176.645	42.2191	176.665	42.2241	176.675	42.2263
703	176.655	42.2215	176.59	42.2059	176.527	42.191	176.303	42.1375	176.348	42.1483	176.401	42.1608	176.651	42.2206	176.675	42.2263	176.953	42.2929	176.663	42.2234	176.662	42.2232	176.587	42.2052	176.645	42.2191	176.665	42.224	176.675	42.2263
704	176.657	42.222	176.592	42.2066	176.53	42.1917	176.31	42.139	176.354	42.1497	176.405	42.1619	176.651	42.2207	176.675	42.2263	176.953	42.2928	176.663	42.2234	176.662	42.2231	176.587	42.2053	176.645	42.2191	176.665	42.224	176.675	42.2263
705	176.659	42.2225	176.595	42.2072	176.532	42.1923	176.315	42.1404	176.36	42.1512	176.41	42.163	176.651	42.2207	176.675	42.2264	176.953	42.2928	176.663	42.2234	176.661	42.2231	176.587	42.2053	176.645	42.2192	176.665	42.224	176.675	42.2263
706	176.661	42.2229	176.597	42.2078	176.535	42.1929	176.321	42.1417	176.366	42.1526	176.414	42.164	176.651	42.2207	176.675	42.2264	176.953	42.2928	176.663	42.2234	176.661	42.2231	176.587	42.2054	176.645	42.2193	176.665	42.2241	176.675	42.2263
707	176.662	42.2233	176.6	42.2083	176.538	42.1936	176.327	42.1431	176.372	42.154	176.418	42.165	176.651	42.2207	176.676	42.2265	176.953	42.2928	176.663	42.2235	176.661	42.223	176.588	42.2055	176.646	42.2194	176.666	42.2241	176.675	42.2263
708	176.664	42.2237	176.602	42.2088	176.54	42.1942	176.332	42.1444	176.378	42.1553	176.422	42.1659	176.652	42.2208	176.676	42.2266	176.953	42.2927	176.663	42.2235	176.661	42.223	176.588	42.2055	176.646	42.2195	176.666	42.2241	176.675	42.2263
709	176.665	42.224	176.604	42.2093	176.543	42.1948	176.338	42.1457	176.383	42.1565	176.426	42.1669	176.652	42.2208	176.676	42.2267	176.952	42.2927	176.663	42.2236	176.661	42.223	176.588	42.2057	176.647	42.2196	176.666	42.2241	176.675	42.2262
710	176.667	42.2243	176.605	42.2097	176.545	42.1954	176.343	42.147	176.388	42.1578	176.43	42.1679	176.652	42.2208	176.677	42.2267	176.952	42.2926	176.664	42.2236	176.661	42.223	176.589	42.2058	176.647	42.2197	176.666	42.2242	176.674	42.2262
711	176.668	42.2247	176.607	42.2101	176.548	42.1959	176.348	42.1482	176.393	42.159	176.434	42.1688	176.652	42.2209	176.677	42.2268	176.952	42.2925	176.664	42.2237	176.661	42.223	176.589	42.2059	176.648	42.2198	176.666	42.2243	176.674	42.2262
712	176.669	42.225	176.609	42.2105	176.55	42.1963	176.353	42.1495	176.398	42.1601	176.438	42.1698	176.652	42.2208	176.677	42.2269	176.951	42.2923	176.664	42.2238	176.661	42.223	176.59	42.206	176.648	42.2198	176.667	42.2243	176.674	42.2262
713	176.671	42.2253	176.611	42.2109	176.551	42.1968	176.358	42.1507	176.402	42.1612	176.442	42.1707	176.652	42.2208	176.678	42.227	176.951	42.2922	176.664	42.2238	176.661	42.223	176.59	42.2061	176.647	42.2198	176.667	42.2244	176.674	42.2262
714	176.672	42.2256	176.612	42.2113	176.553	42.1972	176.363	42.1518	176.407	42.1622	176.446	42.1717	176.652	42.2208	176.678	42.2271	176.95	42.2921	176.665	42.2239	176.661	42.223	176.59	42.2061	176.647	42.2197	176.667	42.2244	176.675	42.2263
715	176.673	42.226	176.614	42.2117	176.555	42.1977	176.368	42.153	176.411	42.1632	176.45	42.1725	176.651	42.2207	176.678	42.2272	176.95	42.292	176.665	42.2239	176.661	42.2231	176.59	42.2061	176.647	42.2197	176.667	42.2244	176.675	42.2263
716	176.675	42.2263	176.615	42.212	176.557	42.1981	176.373	42.1541	176.415	42.1642	176.454	42.1734	176.651	42.2207	176.679	42.2272	176.95	42.292	176.665	42.224	176.661	42.2231	176.59	42.2061	176.647	42.2196	176.667	42.2244	176.675	42.2264
717	176.676	42.2266	176.617	42.2124	176.559	42.1986	176.378	42.1553	176.419	42.1651	176.457	42.1742	176.651	42.2207	176.679	42.2272	176.95	42.292	176.665	42.224	176.661	42.2231	176.59	42.2061	176.647	42.2196	176.667	42.2244	176.675	42.2264
718	176.678	42.2269	176.618	42.2128	176.561	42.1991	176.382	42.1564	176.423	42.1661	176.46	42.175	176.652	42.2207	176.679	42.2273	176.95	42.292	176.665	42.2241	176.661	42.2231	176.591	42.2061	176.647	42.2197	176.667	42.2244	176.675	42.2264
719	176.679	42.2273	176.62	42.2132	176.563	42.1995	176.387	42.1574	176.427	42.167	176.463	42.1756	176.652	42.2208	176.679	42.2273	176.95	42.292	176.666	42.2241	176.661	42.2231	176.591	42.2062	176.647	42.2197	176.667	42.2243	176.676	42.2265
720	176.68	42.2276	176.621	42.2135	176.564	42.1998	176.391	42.1585	176.43	42.1679	176.466	42.1763	176.652	42.2208	176.679	42.2273	176.95	42.292	176.666	42.2241	176.661	42.2231	176.591	42.2062	176.647	42.2197	176.666	42.2243	176.676	42.2265
721	176.681	42.2279	176.622	42.2138	176.565	42.2001	176.395	42.1594	176.434	42.1688	176.469	42.177	176.652	42.2208	176.679	42.2273	176.95	42.292	176.666	42.2241	176.661	42.2231	176.591	42.2062	176.647	42.2197	176.666	42.2242	176.676	42.2265
722	176.683	42.2282	176.624	42.2141	176.566	42.2003	176.399	42.1604	176.438	42.1697	176.471	42.1777	176.652	42.2208	176.679	42.2273	176.95	42.292	176.666	42.2241	176.661	42.2231	176.591	42.2062	176.647	42.2197	176.666	42.2241	176.675	42.2264
723	176.684	42.2285	176.625	42.2143	176.567	42.2004	176.403	42.1613	176.441	42.1705	176.474	42.1784	176.651	42.2207	176.679	42.2272	176.949	42.2919	176.665	42.2241	176.662	42.2232	176.591	42.2062	176.647	42.2197	176.665	42.2241	176.675	42.2264
724	176.685	42.2288	176.626	42.2146	176.567	42.2006	176.407	42.1622	176.445	42.1714	176.477	42.179	176.651	42.2206	176.679	42.2272	176.949	42.2919	176.665	42.2241	176.662	42.2232	176.591	42.2062	176.647	42.2196	176.665	42.224	176.675	42.2263
725	176.686	42.229	176.627	42.2149	176.568	42.2008	176.41	42.163	176.448	42.1722	176.48	42.1797	176.651	42.2205	176.679	42.2272	176.949	42.2919	176.665	42.224	176.662	42.2233	176.591	42.2062	176.647	42.2196	176.665	42.224	176.675	42.2263
726	176.688	42.2293	176.628	42.2151	176.569	42.2009	176.413	42.1638	176.452	42.173	176.482	42.1803	176.65	42.2205	176.678	42.2272	176.949	42.2918	176.665	42.224	176.662	42.2233	176.591	42.2062	176.647	42.2196	176.665	42.224	176.674	42.2262
727	176.689	42.2296	176.629	42.2154	176.569	42.2011	176.417	42.1646	176.455	42.1737	176.485	42.1809	176.65	42.2204	176.678	42.2271	176.949	42.2918	176.665	42.2239	176.662	42.2233	176.591	42.2062	176.647	42.2196	176.665	42.224	176.674	42.2262
728	176.69	42.2298	176.63	42.2157	176.57	42.2013	176.42	42.1654	176.458	42.1745	176.487	42.1815	176.65	42.2204	176.678	42.2271	176.949	42.2918	176.664	42.2238	176.662	42.2233	176.591	42.2063	176.647	42.2196	176.665	42.2239	176.674	42.2261
729	176.69	42.23	176.632	42.216	176.571	42.2014	176.423	42.1661	176.461	42.1753	176.49	42.1821	176.65	42.2204	176.678	42.227	176.949	42.2918	176.664	42.2237	176.662	42.2233	176.591	42.2063	176.647	42.2195	176.665	42.2239	176.674	42.226
730	176.691	42.2301	176.633	42.2162	176.571	42.2016	176.426	42.1669	176.465	42.1761	176.492	42.1827	176.65	42.2204	176.678	42.227	176.948	42.2917	176.663	42.2235	176.662	42.2233	176.591	42.2064	176.646	42.2195	176.665	42.2238	176.673	42.2259
731	176.691	42.2303	176.634	42.2165	176.572	42.2017	176.429	42.1675	176.468	42.1768	176.495	42.1833	176.65	42.2204	176.678	42.227	176.948	42.2916	176.663	42.2234	176.662	42.2233	176.592	42.2065	176.646	42.2195	176.665	42.2238	176.673	42.2259
732	176.692	42.2304	176.635	42.2167	176.572	42.2018	176.432	42.1682	176.471	42.1775	176.497	42.1838	176.65	42.2204	176.678	42.227	176.948	42.2915	176.663	42.2234	176.662	42.2233	176.592	42.2065	176.646	42.2194	176.665	42.2239	176.673	42.2258
733	176.692	42.2305	176.636	42.2169	176.573	42.2018	176.435	42.1689	176.473	42.1781	176.5	42.1844	176.65	42.2203	176.678	42.227	176.947	42.2913	176.663	42.2234	176.662	42.2233	176.592	42.2066	176.646	42.2194	176.665	42.2239	176.673	42.2257
734	176.693	42.2306	176.636	42.2171	176.573	42.202	176.437	42.1695	176.476	42.1788	176.502	42.185	176.65	42.2203	176.678	42.227	176.946	42.2912	176.663	42.2234	176.662	42.2233	176.593	42.2067	176.646	42.2194	176.665	42.224	176.672	42.2257
735	176.693	42.2307	176.637	42.2173	176.574	42.2021	176.44	42.1701	176.479	42.1794	176.505	42.1856	176.65	42.2203	176.678	42.2271	176.946	42.291	176.663	42.2234	176.662	42.2233	176.593	42.2068	176.646	42.2194	176.666	42.2241	176.672	42.2257
736	176.694	42.2308	176.638	42.2175	176.575	42.2023	176.443	42.1708	176.481	42.1801	176.507	42.1862	176.65	42.2203	176.678	42.2271	176.945	42.2908	176.663	42.2234	176.662	42.2233	176.594	42.2069	176.646	42.2194	176.666	42.2242	176.673	42.2258
737	176.694	42.2309	176.638	42.2176	176.576	42.2026	176.445	42.1714	176.484	42.1807	176.509	42.1868	176.65	42.2203	176.678	42.2272	176.944	42.2907	176.663	42.2234	176.662	42.2233	176.594	42.207	176.646	42.2194	176.667	42.2243	176.673	42.2258
738	176.695	42.231	176.639	42.2177	176.576	42.2028	176.448	42.1721	176.486	42.1812	176.512	42.1873	176.65	42.2203	176.679	42.2272	176.944	42.2906	176.663	42.2234	176.662	42.2233	176.595	42.2072	176.646	42.2194	176.667	42.2244	176.673	42.2258
739	176.695	42.2311	176.639	42.2178	176.577	42.2029	176.451	42.1727	176.489	42.1818	176.514	42.1878	176.65	42.2203	176.679	42.2272	176.943	42.2905	176.662	42.2233	176.662	42.2232	176.596	42.2074	176.646	42.2193	176.667	42.2245	176.673	42.2259
740	176.695	42.2312	176.64	42.2179	176.578	42.2031	176.453	42.1733	176.491	42.1824	176.516	42.1883	176.65	42.2204	176.679	42.2273	176.943	42.2904	176.662	42.2233	176.662	42.2232	176.596	42.2076	176.646	42.2193	176.667	42.2245	176.673	42.2259
741	176.696	42.2313	176.64	42.218	176.578	42.2033	176.456	42.1739	176.493	42.1829	176.518	42.1887	176.65	42.2204	176.679	42.2273	176.943	42.2903	176.662	42.2233	176.662	42.2232	176.597	42.2077	176.646	42.2194	176.668	42.2246	176.674	42.226
742	176.696	42.2314	176.64	42.2181	176.579	42.2034	176.458	42.1745	176.496	42.1835	176.519	42.1891	176.65	42.2205	176.679	42.2273	176.942	42.2903	176.662	42.2233	176.662	42.2232	176.598	42.2079	176.646	42.2194	176.668	42.2246	176.674	42.2261
743	176.697	42.2316	176.641	42.2182	176.58	42.2036	176.46	42.175	176.498	42.184	176.521	42.1896	176.651	42.2205	176.679	42.2273	176.942	42.2902	176.663	42.2234	176.662	42.2232	176.598	42.2079	176.647	42.2195	176.668	42.2246	176.674	42.2262
744	176.697	42.2317	176.641	42.2183	176.581	42.2038	176.462	42.1755	176.5	42.1846	176.523	42.19	176.65	42.2205	176.679	42.2273	176.942	42.2902	176.663	42.2234	176.662	42.2231	176.598	42.208	176.647	42.2196	176.668	42.2246	176.675	42.2262
745	176.698	42.2318	176.642	42.2184	176.582	42.204	176.464	42.176	176.503	42.1852	176.525	42.1904	176.65	42.2204	176.679	42.2273	176.942	42.2902	176.663	42.2235	176.661	42.2231	176.599	42.2081	176.647	42.2197	176.667	42.2245	176.675	42.2263
746	176.698	42.2319	176.642	42.2185	176.582	42.2042	176.466	42.1764	176.505	42.1858	176.526	42.1908	176.65	42.2204	176.679	42.2272	176.942	42.2902	176.663	42.2235	176.661	42.223	176.599	42.2081	176.648	42.2198	176.667	42.2245	176.675	42.2265
747	176.699	42.232	176.642	42.2185	176.583	42.2044	176.468	42.1768	176.508	42.1864	176.528	42.1912	176.65	42.2205	176.678	42.2272	176.942	42.2903	176.663	42.2235	176.661	42.223	176.599	42.2082	176.648	42.2199	176.667	42.2244	176.676	42.2265
748	176.699	42.2321	176.643	42.2186	176.584	42.2046	176.469	42.1772	176.51	42.187	176.53	42.1917	176.65	42.2205	176.678	42.2271	176.943	42.2903	176.663	42.2234	176.661	42.2229	176.599	42.2083	176.648	42.22	176.667	42.2244	176.676	42.2266
749	176.7	42.2322	176.643	42.2187	176.585	42.2048	176.471	42.1776	176.513	42.1876	176.532	42.1922	176.65	42.2205	176.678	42.227	176.942	42.2903	176.663	42.2234	176.66	42.2229	176.6	42.2083	176.649	42.22	176.667	42.2243	176.676	42.2266
750	176.7	42.2323	176.644	42.2188	176.585	42.2049	176.473	42.178	176.515	42.1882	176.534	42.1927	176.65	42.2205	176.677	42.2269	176.942	42.2903	176.663	42.2234	176.66	42.2228	176.6	42.2084	176.649	42.2201	176.666	42.2243	176.676	42.2266
751	176.7	42.2324	176.644	42.2189	176.586	42.205	176.474	42.1784	176.518	42.1887	176.536	42.1931	176.65	42.2204	176.677	42.2268	176.942	42.2903	176.663	42.2234	176.66	42.2227	176.6	42.2084	176.65	42.2203	176.666	42.2242	176.676	42.2266
752	176.701	42.2324	176.644	42.219	176.586	42.2051	176.476	42.1787	176.52	42.1892	176.538	42.1936	176.65	42.2204	176.676	42.2267	176.943	42.2903	176.663	42.2234	176.659	42.2226	176.6	42.2084	176.65	42.2204	176.666	42.2241	176.676	42.2266
753	176.701	42.2325	176.645	42.2191	176.587	42.2052	176.477	42.1791	176.521	42.1896	176.54	42.194	176.65	42.2204	176.676	42.2266	176.943	42.2903	176.663	42.2235	176.659	42.2225	176.6	42.2084	176.65	42.2205	176.665	42.224	176.676	42.2267
754	176.701	42.2326	176.645	42.2193	176.587	42.2053	176.479	42.1794	176.523	42.1901	176.542	42.1945	176.65	42.2204	176.676	42.2265	176.943	42.2904	176.663	42.2235	176.658	42.2224	176.599	42.2083	176.651	42.2205	176.665	42.2239	176.677	42.2268
755	176.702	42.2327	176.646	42.2194	176.588	42.2054	176.48	42.1797	176.525	42.1905	176.544	42.1949	176.65	42.2203	176.676	42.2265	176.943	42.2904	176.663	42.2236	176.658	42.2223	176.599	42.2082	176.651	42.2205	176.664	42.2238	176.677	42.2268
756	176.702	42.2328	176.647	42.2196	176.588	42.2056	176.481	42.18	176.527	42.1909	176.546	42.1954	176.65	42.2203	176.676	42.2265	176.943	42.2904	176.664	42.2237	176.657	42.2221	176.599	42.2082	176.651	42.2205	176.664	42.2237	176.677	42.2269
757	176.702	42.2329	176.647	42.2197	176.589	42.2057	176.482	42.1803	176.528	42.1912	176.548	42.1959	176.649	42.2202	176.676	42.2265	176.943	42.2904	176.664	42.2238	176.657	42.222	176.599	42.2082	176.65	42.2205	176.664	42.2236	176.677	42.2269
758	176.703	42.233	176.648	42.2198	176.589	42.2059	176.484	42.1807	176.529	42.1915	176.55	42.1964	176.649	42.2202	176.676	42.2265	176.943	42.2903	176.665	42.2239	176.657	42.2219	176.599	42.2082	176.65	42.2204	176.663	42.2235	176.677	42.2269
759	176.703	42.2331	176.648	42.2198	176.59	42.206	176.485	42.181	176.531	42.1918	176.552	42.1968	176.649	42.2202	176.676	42.2265	176.943	42.2903	176.665	42.224	176.656	42.2218	176.599	42.2082	176.65	42.2204	176.663	42.2235	176.677	42.2269
760	176.704	42.2332	176.648	42.2199	176.59	42.206	176.487	42.1814	176.532	42.1921	176.553	42.1973	176.649	42.2202	176.676	42.2265	176.942	42.2902	176.666	42.2241	176.656	42.2217	176.599	42.2081	176.65	42.2204	176.663	42.2234	176.677	42.2269
761	176.704	42.2333	176.648	42.22	176.591	42.2062	176.489	42.1818	176.533	42.1923	176.555	42.1976	176.649	42.2202	176.676	42.2265	176.942	42.2902	176.666	42.2243	176.655	42.2217	176.599	42.2081	176.65	42.2204	176.663	42.2234	176.677	42.2269
762	176.705	42.2334	176.649	42.22	176.591	42.2063	176.49	42.1821	176.533	42.1925	176.556	42.1979	176.649	42.2201	176.676	42.2265	176.942	42.2901	176.667	42.2244	176.655	42.2216	176.598	42.208	176.65	42.2204	176.663	42.2235	176.677	42.2268
763	176.705	42.2334	176.649	42.2201	176.592	42.2064	176.491	42.1825	176.534	42.1927	176.557	42.1982	176.649	42.2201	176.676	42.2265	176.941	42.29	176.667	42.2245	176.655	42.2215	176.598	42.2079	176.65	42.2203	176.663	42.2234	176.677	42.2268
764	176.705	42.2335	176.649	42.2202	176.592	42.2065	176.493	42.1827	176.535	42.1929	176.558	42.1984	176.649	42.2201	176.676	42.2265	176.941	42.29	176.667	42.2245	176.655	42.2215	176.598	42.2079	176.649	42.2202	176.663	42.2234	176.677	42.2268
765	176.705	42.2335	176.65	42.2202	176.593	42.2066	176.494	42.183	176.536	42.1931	176.559	42.1986	176.649	42.2201	176.675	42.2264	176.941	42.2899	176.668	42.2246	176.654	42.2214	176.597	42.2078	176.649	42.2201	176.663	42.2234	176.677	42.2269
766	176.705	42.2336	176.65	42.2203	176.593	42.2067	176.495	42.1832	176.537	42.1934	176.56	42.1987	176.649	42.2201	176.675	42.2264	176.94	42.2898	176.668	42.2246	176.654	42.2214	176.597	42.2078	176.649	42.22	176.663	42.2234	176.677	42.2269
767	176.706	42.2337	176.65	42.2204	176.593	42.2068	176.496	42.1835	176.538	42.1936	176.56	42.1989	176.649	42.2201	176.676	42.2265	176.94	42.2897	176.668	42.2246	176.654	42.2214	176.597	42.2078	176.648	42.2199	176.663	42.2234	176.677	42.2269
768	176.706	42.2338	176.651	42.2205	176.594	42.207	176.497	42.1837	176.539	42.1939	176.561	42.199	176.649	42.2201	176.676	42.2265	176.939	42.2895	176.668	42.2246	176.654	42.2214	176.598	42.2078	176.648	42.2198	176.663	42.2234	176.677	42.2269
769	176.706	42.2339	176.651	42.2206	176.594	42.2071	176.498	42.184	176.54	42.1941	176.561	42.1992	176.649	42.2201	176.676	42.2266	176.939	42.2894	176.668	42.2247	176.655	42.2214	176.598	42.2079	176.647	42.2197	176.663	42.2235	176.677	42.2269
770	176.707	42.234	176.651	42.2206	176.595	42.2072	176.499	42.1843	176.541	42.1943	176.562	42.1993	176.649	42.2201	176.676	42.2266	176.938	42.2893	176.668	42.2247	176.655	42.2215	176.598	42.2079	176.647	42.2197	176.663	42.2235	176.677	42.2268
771	176.707	42.234	176.651	42.2206	176.595	42.2072	176.5	42.1845	176.542	42.1945	176.562	42.1994	176.649	42.2201	176.676	42.2266	176.938	42.2892	176.668	42.2247	176.655	42.2216	176.598	42.208	176.647	42.2196	176.663	42.2236	176.677	42.2268
772	176.708	42.2341	176.651	42.2206	176.595	42.2073	176.501	42.1847	176.543	42.1947	176.563	42.1995	176.649	42.2201	176.676	42.2266	176.938	42.2892	176.668	42.2246	176.656	42.2217	176.598	42.208	176.647	42.2196	176.663	42.2236	176.677	42.2268
773	176.708	42.2341	176.651	42.2207	176.596	42.2074	176.502	42.1849	176.543	42.1949	176.563	42.1996	176.649	42.22	176.676	42.2266	176.938	42.2892	176.668	42.2246	176.656	42.2218	176.598	42.2079	176.646	42.2195	176.663	42.2236	176.677	42.2268
774	176.708	42.2342	176.652	42.2207	176.596	42.2075	176.503	42.1852	176.544	42.1951	176.563	42.1996	176.648	42.22	176.676	42.2267	176.938	42.2891	176.667	42.2245	176.656	42.2219	176.598	42.2079	176.646	42.2194	176.664	42.2236	176.677	42.2268
775	176.708	42.2342	176.652	42.2208	176.597	42.2077	176.504	42.1854	176.545	42.1954	176.563	42.1997	176.648	42.2199	176.677	42.2267	176.938	42.2891	176.667	42.2244	176.657	42.222	176.598	42.2079	176.646	42.2194	176.664	42.2236	176.677	42.2268
776	176.708	42.2342	176.652	42.2208	176.598	42.2078	176.505	42.1856	176.547	42.1957	176.564	42.1997	176.648	42.2199	176.677	42.2268	176.937	42.2891	176.666	42.2243	176.657	42.222	176.598	42.2079	176.645	42.2193	176.664	42.2237	176.677	42.2268
777	176.708	42.2343	176.652	42.2208	176.598	42.208	176.506	42.1859	176.548	42.196	176.564	42.1998	176.648	42.2198	176.677	42.2269	176.937	42.2891	176.666	42.2242	176.657	42.2221	176.598	42.2079	176.645	42.2192	176.664	42.2237	176.677	42.2269
778	176.709	42.2343	176.652	42.2207	176.599	42.2081	176.507	42.1862	176.549	42.1963	176.564	42.1999	176.648	42.2198	176.678	42.227	176.937	42.2891	176.666	42.2241	176.657	42.2222	176.598	42.208	176.645	42.2192	176.664	42.2238	176.677	42.2269
779	176.709	42.2344	176.651	42.2207	176.599	42.2082	176.508	42.1865	176.55	42.1966	176.565	42.2	176.647	42.2197	176.678	42.227	176.938	42.2891	176.666	42.2241	176.658	42.2222	176.598	42.208	176.645	42.2192	176.664	42.2238	176.677	42.2269
780	176.709	42.2344	176.651	42.2207	176.6	42.2084	176.509	42.1868	176.552	42.1968	176.565	42.2001	176.647	42.2197	176.678	42.2271	176.938	42.2891	176.665	42.2241	176.658	42.2222	176.599	42.2081	176.645	42.2192	176.665	42.2238	176.677	42.2269
781	176.709	42.2344	176.651	42.2206	176.601	42.2086	176.511	42.1871	176.553	42.1971	176.566	42.2002	176.647	42.2197	176.679	42.2272	176.938	42.2891	176.665	42.224	176.658	42.2222	176.599	42.2081	176.645	42.2192	176.665	42.2239	176.677	42.2269
782	176.709	42.2344	176.651	42.2206	176.601	42.2087	176.512	42.1873	176.554	42.1974	176.566	42.2003	176.648	42.2198	176.679	42.2273	176.938	42.2892	176.665	42.224	176.657	42.2221	176.599	42.2081	176.645	42.2192	176.665	42.2239	176.677	42.2269
783	176.708	42.2343	176.651	42.2206	176.602	42.2089	176.513	42.1876	176.555	42.1977	176.567	42.2004	176.648	42.2199	176.679	42.2273	176.938	42.2892	176.665	42.2239	176.657	42.2221	176.599	42.2081	176.645	42.2192	176.665	42.2239	176.677	42.2269
784	176.708	42.2343	176.651	42.2206	176.603	42.2091	176.514	42.1879	176.556	42.198	176.567	42.2006	176.648	42.2199	176.679	42.2273	176.938	42.2891	176.664	42.2238	176.657	42.2221	176.599	42.2081	176.645	42.2192	176.665	42.2239	176.677	42.2269
785	176.708	42.2343	176.651	42.2206	176.603	42.2092	176.515	42.1882	176.558	42.1983	176.568	42.2007	176.648	42.2199	176.679	42.2272	176.938	42.2891	176.664	42.2237	176.657	42.222	176.599	42.2081	176.645	42.2191	176.665	42.2238	176.678	42.227
786	176.708	42.2343	176.651	42.2206	176.604	42.2094	176.517	42.1885	176.559	42.1986	176.568	42.2008	176.648	42.22	176.678	42.2271	176.937	42.289	176.663	42.2236	176.656	42.2219	176.599	42.2081	176.644	42.219	176.664	42.2238	176.678	42.227
787	176.709	42.2344	176.651	42.2206	176.605	42.2095	176.518	42.1888	176.56	42.1989	176.568	42.2008	176.648	42.22	176.678	42.2271	176.937	42.2889	176.663	42.2235	176.656	42.2218	176.599	42.2082	176.644	42.2189	176.665	42.2238	176.678	42.227
788	176.709	42.2344	176.651	42.2206	176.605	42.2097	176.519	42.1891	176.562	42.1993	176.569	42.2009	176.649	42.2201	176.678	42.227	176.937	42.2889	176.663	42.2234	176.655	42.2217	176.599	42.2083	176.644	42.2188	176.665	42.2238	176.678	42.227
789	176.708	42.2343	176.651	42.2206	176.606	42.2098	176.52	42.1893	176.563	42.1996	176.569	42.201	176.649	42.2201	176.677	42.2269	176.937	42.2888	176.663	42.2234	176.655	42.2216	176.6	42.2084	176.643	42.2188	176.665	42.2238	176.678	42.227
790	176.708	42.2343	176.651	42.2207	176.606	42.2098	176.521	42.1896	176.564	42.1998	176.569	42.2011	176.65	42.2202	176.677	42.2268	176.936	42.2888	176.663	42.2234	176.655	42.2216	176.6	42.2084	176.643	42.2188	176.664	42.2238	176.678	42.227
791	176.708	42.2342	176.652	42.2207	176.606	42.2099	176.522	42.1898	176.565	42.2	176.57	42.2012	176.65	42.2204	176.676	42.2267	176.936	42.2888	176.663	42.2235	176.655	42.2216	176.601	42.2085	176.643	42.2188	176.664	42.2237	176.678	42.227
792	176.708	42.2342	176.652	42.2208	176.606	42.2099	176.523	42.19	176.566	42.2002	176.57	42.2014	176.65	42.2205	176.676	42.2266	176.936	42.2888	176.663	42.2235	176.655	42.2215	176.601	42.2086	176.644	42.2188	176.663	42.2236	176.678	42.227
793	176.708	42.2342	176.652	42.2209	176.606	42.2098	176.524	42.1902	176.566	42.2004	176.571	42.2015	176.651	42.2206	176.676	42.2266	176.936	42.2888	176.664	42.2236	176.655	42.2215	176.601	42.2087	176.644	42.2188	176.663	42.2235	176.677	42.2269
794	176.708	42.2342	176.652	42.2209	176.606	42.2098	176.525	42.1904	176.567	42.2005	176.572	42.2016	176.651	42.2206	176.676	42.2265	176.936	42.2888	176.664	42.2237	176.655	42.2215	176.601	42.2088	176.643	42.2188	176.662	42.2233	176.677	42.2269
795	176.708	42.2343	176.652	42.221	176.606	42.2097	176.525	42.1905	176.568	42.2007	176.572	42.2017	176.651	42.2206	176.676	42.2265	176.936	42.2888	176.665	42.2238	176.654	42.2214	176.602	42.2088	176.643	42.2187	176.662	42.2232	176.678	42.227
796	176.709	42.2344	176.653	42.221	176.605	42.2097	176.526	42.1906	176.569	42.2009	176.572	42.2018	176.651	42.2205	176.675	42.2264	176.936	42.2888	176.665	42.224	176.654	42.2214	176.602	42.2088	176.643	42.2186	176.661	42.223	176.678	42.227
797	176.709	42.2344	176.653	42.2211	176.605	42.2097	176.526	42.1908	176.569	42.2011	176.573	42.2019	176.65	42.2204	176.675	42.2263	176.936	42.2888	176.666	42.2241	176.654	42.2214	176.602	42.2088	176.642	42.2185	176.661	42.2229	176.678	42.227
798	176.709	42.2344	176.653	42.2211	176.605	42.2096	176.527	42.191	176.57	42.2013	176.573	42.2021	176.65	42.2203	176.674	42.2261	176.936	42.2888	176.666	42.2242	176.654	42.2214	176.601	42.2087	176.642	42.2184	176.66	42.2228	176.678	42.227
799	176.709	42.2345	176.653	42.2212	176.605	42.2095	176.528	42.1911	176.571	42.2014	176.574	42.2022	176.65	42.2203	176.674	42.226	176.936	42.2888	176.667	42.2244	176.654	42.2214	176.601	42.2087	176.642	42.2184	176.66	42.2227	176.678	42.227
800	176.709	42.2345	176.654	42.2213	176.604	42.2094	176.529	42.1913	176.571	42.2015	176.575	42.2023	176.65	42.2204	176.673	42.2259	176.937	42.2889	176.667	42.2245	176.654	42.2213	176.601	42.2086	176.642	42.2184	176.66	42.2226	176.678	42.227
801	176.709	42.2345	176.654	42.2213	176.604	42.2093	176.529	42.1915	176.572	42.2017	176.575	42.2025	176.65	42.2205	176.673	42.2259	176.937	42.2889	176.668	42.2247	176.654	42.2213	176.601	42.2086	176.642	42.2185	176.659	42.2226	176.677	42.2269
802	176.709	42.2345	176.654	42.2213	176.603	42.2092	176.53	42.1917	176.572	42.2018	176.576	42.2026	176.651	42.2205	176.673	42.2259	176.937	42.2889	176.669	42.2248	176.654	42.2214	176.6	42.2085	176.642	42.2186	176.659	42.2225	176.677	42.2269
803	176.71	42.2346	176.654	42.2213	176.602	42.209	176.53	42.1918	176.573	42.202	176.576	42.2028	176.651	42.2206	176.673	42.2259	176.937	42.2889	176.669	42.2249	176.654	42.2214	176.6	42.2084	176.643	42.2186	176.659	42.2225	176.677	42.2269
804	176.71	42.2347	176.654	42.2213	176.602	42.2088	176.531	42.1919	176.574	42.2021	176.577	42.2029	176.651	42.2206	176.673	42.2259	176.937	42.2889	176.669	42.2249	176.654	42.2213	176.6	42.2084	176.643	42.2187	176.659	42.2224	176.677	42.2268
805	176.71	42.2347	176.654	42.2213	176.601	42.2086	176.531	42.192	176.574	42.2022	176.578	42.2031	176.651	42.2206	176.673	42.2259	176.937	42.2889	176.669	42.2249	176.654	42.2213	176.599	42.2083	176.643	42.2187	176.659	42.2224	176.677	42.2268
806	176.71	42.2348	176.654	42.2213	176.6	42.2084	176.531	42.192	176.575	42.2024	176.578	42.2032	176.651	42.2205	176.673	42.2259	176.937	42.2889	176.669	42.2249	176.654	42.2213	176.599	42.2082	176.643	42.2187	176.659	42.2225	176.677	42.2268
807	176.711	42.2348	176.654	42.2213	176.599	42.2083	176.531	42.192	176.575	42.2025	176.579	42.2033	176.65	42.2204	176.673	42.2259	176.936	42.2888	176.669	42.2249	176.654	42.2212	176.599	42.2081	176.643	42.2187	176.659	42.2225	176.677	42.2268
808	176.711	42.2349	176.654	42.2213	176.599	42.2081	176.532	42.192	176.576	42.2026	176.579	42.2034	176.65	42.2204	176.673	42.2258	176.936	42.2887	176.668	42.2248	176.654	42.2212	176.598	42.208	176.643	42.2186	176.659	42.2225	176.677	42.2267
809	176.711	42.2349	176.654	42.2213	176.598	42.208	176.532	42.1922	176.576	42.2027	176.579	42.2035	176.65	42.2204	176.672	42.2257	176.936	42.2887	176.668	42.2247	176.654	42.2213	176.598	42.2079	176.643	42.2186	176.659	42.2224	176.677	42.2267
810	176.711	42.2349	176.654	42.2213	176.598	42.2078	176.533	42.1923	176.576	42.2027	176.58	42.2035	176.65	42.2204	176.672	42.2256	176.936	42.2886	176.667	42.2245	176.654	42.2214	176.598	42.2079	176.642	42.2185	176.658	42.2224	176.676	42.2267
811	176.711	42.2349	176.653	42.2212	176.597	42.2076	176.533	42.1924	176.576	42.2026	176.579	42.2035	176.65	42.2204	176.671	42.2254	176.935	42.2885	176.667	42.2244	176.654	42.2214	176.598	42.2078	176.641	42.2183	176.658	42.2223	176.676	42.2266
812	176.711	42.2349	176.652	42.2209	176.595	42.2073	176.533	42.1925	176.575	42.2025	176.579	42.2034	176.65	42.2204	176.671	42.2253	176.934	42.2883	176.666	42.2242	176.654	42.2214	176.597	42.2078	176.64	42.218	176.657	42.2221	176.675	42.2264
813	176.71	42.2346	176.65	42.2204	176.593	42.2068	176.533	42.1924	176.575	42.2024	176.578	42.2032	176.649	42.2202	176.67	42.2251	176.933	42.288	176.665	42.2239	176.654	42.2213	176.597	42.2076	176.637	42.2174	176.656	42.2217	176.673	42.226
814	176.708	42.2342	176.646	42.2195	176.59	42.2059	176.532	42.1922	176.574	42.2021	176.576	42.2028	176.648	42.2198	176.669	42.2249	176.932	42.2877	176.663	42.2236	176.653	42.2211	176.596	42.2074	176.633	42.2164	176.653	42.2211	176.67	42.2252
815	176.704	42.2334	176.641	42.2182	176.585	42.2047	176.531	42.1919	176.572	42.2017	176.574	42.2023	176.645	42.2193	176.668	42.2246	176.93	42.2873	176.662	42.2231	176.652	42.2209	176.594	42.2071	176.627	42.2149	176.648	42.2199	176.665	42.224
816	176.699	42.2321	176.633	42.2164	176.577	42.203	176.529	42.1914	176.569	42.2011	176.572	42.2016	176.643	42.2187	176.666	42.2242	176.929	42.2869	176.659	42.2226	176.651	42.2206	176.593	42.2067	176.618	42.2128	176.641	42.2182	176.658	42.2222
817	176.692	42.2303	176.623	42.2139	176.567	42.2006	176.526	42.1907	176.566	42.2004	176.568	42.2008	176.641	42.2181	176.665	42.2239	176.927	42.2866	176.657	42.2221	176.65	42.2204	176.591	42.2062	176.607	42.21	176.631	42.2159	176.647	42.2197
818	176.681	42.2278	176.609	42.2106	176.554	42.1974	176.523	42.1899	176.563	42.1995	176.564	42.1998	176.638	42.2176	176.664	42.2237	176.926	42.2864	176.655	42.2215	176.649	42.2202	176.588	42.2056	176.593	42.2067	176.619	42.2131	176.634	42.2164
819	176.668	42.2247	176.592	42.2065	176.537	42.1934	176.519	42.189	176.559	42.1985	176.559	42.1986	176.636	42.2171	176.663	42.2236	176.926	42.2863	176.653	42.221	176.648	42.22	176.586	42.205	176.576	42.2028	176.605	42.2097	176.617	42.2125
820	176.652	42.2208	176.571	42.2015	176.516	42.1883	176.514	42.188	176.554	42.1974	176.553	42.1973	176.635	42.2167	176.664	42.2236	176.926	42.2862	176.651	42.2205	176.648	42.2198	176.583	42.2044	176.558	42.1985	176.589	42.2059	176.599	42.2081
821	176.632	42.216	176.546	42.1956	176.491	42.1823	176.509	42.1868	176.549	42.1962	176.547	42.1957	176.634	42.2165	176.664	42.2237	176.926	42.2863	176.649	42.22	176.647	42.2197	176.581	42.2038	176.539	42.1939	176.573	42.2019	176.578	42.2032
822	176.608	42.2104	176.518	42.1888	176.461	42.1753	176.504	42.1854	176.543	42.1948	176.54	42.194	176.633	42.2163	176.665	42.224	176.926	42.2864	176.647	42.2196	176.647	42.2196	176.578	42.2032	176.52	42.1894	176.556	42.1978	176.557	42.1983
823	176.582	42.2041	176.486	42.1812	176.428	42.1674	176.497	42.1838	176.537	42.1934	176.531	42.192	176.632	42.2162	176.667	42.2244	176.927	42.2865	176.645	42.2191	176.646	42.2194	176.576	42.2026	176.502	42.1849	176.539	42.1939	176.537	42.1933
824	176.553	42.1971	176.452	42.1729	176.392	42.1587	176.489	42.182	176.53	42.1917	176.522	42.1898	176.632	42.2162	176.669	42.2249	176.928	42.2867	176.643	42.2186	176.645	42.2192	176.573	42.2019	176.484	42.1807	176.524	42.1903	176.516	42.1884
825	176.521	42.1895	176.414	42.164	176.353	42.1494	176.481	42.18	176.523	42.1899	176.512	42.1873	176.633	42.2162	176.671	42.2254	176.929	42.2869	176.64	42.2181	176.644	42.219	176.57	42.2012	176.468	42.1768	176.51	42.1869	176.497	42.1838
826	176.487	42.1814	176.375	42.1547	176.312	42.1396	176.472	42.1778	176.515	42.188	176.501	42.1846	176.633	42.2164	176.674	42.226	176.93	42.2872	176.638	42.2176	176.643	42.2187	176.567	42.2005	176.453	42.1733	176.497	42.1838	176.479	42.1795
827	176.452	42.1731	176.335	42.1451	176.269	42.1294	176.463	42.1756	176.506	42.1859	176.489	42.1818	176.634	42.2166	176.676	42.2267	176.932	42.2877	176.636	42.2171	176.642	42.2184	176.564	42.1998	176.44	42.1702	176.486	42.1811	176.463	42.1756
828	176.417	42.1646	176.294	42.1354	176.226	42.119	176.453	42.1733	176.497	42.1838	176.476	42.1789	176.636	42.2169	176.679	42.2274	176.934	42.2882	176.635	42.2167	176.641	42.2181	176.561	42.1992	176.429	42.1676	176.476	42.1788	176.448	42.1721
829	176.381	42.1561	176.254	42.1257	176.182	42.1086	176.443	42.1709	176.488	42.1815	176.465	42.176	176.638	42.2175	176.683	42.2282	176.936	42.2888	176.634	42.2164	176.64	42.2179	176.559	42.1987	176.421	42.1657	176.469	42.177	176.436	42.1693
830	176.346	42.1477	176.215	42.1164	176.14	42.0985	176.433	42.1685	176.478	42.1793	176.453	42.1733	176.641	42.2181	176.686	42.229	176.939	42.2895	176.633	42.2162	176.639	42.2178	176.558	42.1983	176.416	42.1645	176.464	42.1758	176.427	42.1672
831	176.313	42.1397	176.178	42.1076	176.099	42.0887	176.423	42.1661	176.469	42.1771	176.442	42.1706	176.644	42.2188	176.689	42.2298	176.942	42.2902	176.632	42.2161	176.639	42.2177	176.557	42.198	176.415	42.1641	176.462	42.1754	176.422	42.166
832	176.281	42.1322	176.144	42.0995	176.062	42.0797	176.413	42.1638	176.459	42.1748	176.431	42.168	176.647	42.2196	176.693	42.2306	176.945	42.2909	176.632	42.2161	176.639	42.2176	176.556	42.1979	176.417	42.1646	176.464	42.1758	176.421	42.1657
833	176.253	42.1254	176.114	42.0923	176.028	42.0716	176.404	42.1615	176.449	42.1724	176.421	42.1655	176.65	42.2203	176.695	42.2312	176.947	42.2914	176.632	42.216	176.638	42.2175	176.556	42.1979	176.422	42.1659	176.468	42.1769	176.424	42.1664
834	176.228	42.1194	176.088	42.0861	175.998	42.0645	176.394	42.1592	176.439	42.17	176.411	42.1632	176.653	42.221	176.698	42.2318	176.949	42.2919	176.632	42.216	176.637	42.2173	176.556	42.198	176.431	42.168	176.476	42.1788	176.431	42.1681
835	176.206	42.1144	176.067	42.081	175.974	42.0587	176.384	42.1568	176.429	42.1675	176.401	42.1609	176.655	42.2216	176.7	42.2322	176.95	42.2922	176.632	42.216	176.636	42.2171	176.557	42.1981	176.442	42.1707	176.486	42.1812	176.441	42.1704
836	176.189	42.1103	176.05	42.0769	175.954	42.0541	176.375	42.1545	176.418	42.1649	176.392	42.1587	176.657	42.2221	176.701	42.2325	176.951	42.2924	176.632	42.216	176.635	42.2168	176.557	42.1982	176.455	42.1739	176.498	42.1839	176.453	42.1733
837	176.176	42.1072	176.038	42.074	175.94	42.0508	176.365	42.1523	176.407	42.1623	176.383	42.1566	176.659	42.2225	176.701	42.2326	176.952	42.2926	176.632	42.2161	176.634	42.2166	176.558	42.1984	176.469	42.1772	176.51	42.1869	176.466	42.1765
838	176.168	42.1051	176.03	42.0721	175.931	42.0486	176.356	42.1501	176.396	42.1597	176.375	42.1546	176.66	42.2229	176.701	42.2326	176.953	42.2927	176.632	42.2162	176.633	42.2163	176.559	42.1986	176.484	42.1806	176.522	42.1898	176.48	42.1798
839	176.163	42.1039	176.026	42.0713	175.927	42.0475	176.347	42.1479	176.385	42.157	176.368	42.1529	176.661	42.2231	176.701	42.2326	176.953	42.2928	176.633	42.2163	176.632	42.2161	176.56	42.1989	176.497	42.1838	176.534	42.1927	176.494	42.1831
840	176.161	42.1035	176.027	42.0715	175.927	42.0475	176.338	42.1458	176.374	42.1544	176.362	42.1514	176.662	42.2233	176.7	42.2324	176.953	42.2928	176.634	42.2165	176.632	42.216	176.562	42.1993	176.51	42.1869	176.546	42.1954	176.508	42.1863
841	176.163	42.1039	176.032	42.0726	175.931	42.0484	176.329	42.1437	176.363	42.1517	176.356	42.1501	176.663	42.2235	176.7	42.2322	176.953	42.2928	176.635	42.2167	176.632	42.216	176.563	42.1996	176.522	42.1899	176.556	42.198	176.52	42.1894
842	176.167	42.105	176.04	42.0745	175.938	42.0502	176.32	42.1416	176.352	42.1491	176.351	42.149	176.664	42.2237	176.699	42.232	176.953	42.2927	176.636	42.2169	176.632	42.216	176.565	42.2001	176.534	42.1927	176.566	42.2004	176.532	42.1922
843	176.174	42.1066	176.05	42.0771	175.948	42.0527	176.312	42.1395	176.341	42.1464	176.347	42.1479	176.664	42.2238	176.698	42.2318	176.952	42.2926	176.637	42.2172	176.632	42.216	176.567	42.2005	176.545	42.1953	176.576	42.2026	176.544	42.195
844	176.183	42.1088	176.064	42.0802	175.962	42.0559	176.303	42.1375	176.33	42.1438	176.342	42.1468	176.665	42.2239	176.697	42.2316	176.952	42.2925	176.638	42.2174	176.632	42.2161	176.569	42.201	176.555	42.1977	176.584	42.2047	176.555	42.1976
845	176.194	42.1114	176.078	42.0838	175.977	42.0596	176.295	42.1355	176.319	42.1413	176.337	42.1457	176.665	42.224	176.696	42.2314	176.951	42.2923	176.639	42.2176	176.632	42.2161	176.571	42.2014	176.564	42.1999	176.592	42.2066	176.565	42.1999
846	176.206	42.1143	176.095	42.0877	175.995	42.0638	176.287	42.1336	176.309	42.1388	176.333	42.1445	176.665	42.2241	176.695	42.2312	176.95	42.292	176.64	42.2179	176.632	42.2162	176.572	42.2018	176.573	42.202	176.6	42.2084	176.574	42.2021
847	176.22	42.1175	176.112	42.0919	176.014	42.0683	176.279	42.1316	176.298	42.1363	176.328	42.1433	176.665	42.2241	176.695	42.231	176.949	42.2918	176.641	42.2182	176.633	42.2163	176.574	42.2022	176.581	42.2039	176.607	42.21	176.582	42.204
848	176.234	42.1209	176.131	42.0963	176.033	42.073	176.271	42.1297	176.288	42.1339	176.323	42.1422	176.666	42.2241	176.694	42.2308	176.948	42.2916	176.642	42.2185	176.633	42.2164	176.575	42.2025	176.589	42.2057	176.613	42.2115	176.589	42.2057
849	176.249	42.1244	176.15	42.1008	176.054	42.0779	176.263	42.1279	176.279	42.1316	176.318	42.141	176.666	42.2241	176.693	42.2306	176.947	42.2914	176.643	42.2188	176.634	42.2166	176.577	42.2028	176.595	42.2072	176.619	42.2129	176.595	42.2073
850	176.264	42.1281	176.169	42.1054	176.075	42.0829	176.256	42.1261	176.269	42.1294	176.313	42.1399	176.666	42.2241	176.692	42.2303	176.946	42.2912	176.644	42.219	176.635	42.2168	176.578	42.2031	176.601	42.2086	176.624	42.2142	176.602	42.2088
851	176.279	42.1318	176.188	42.11	176.096	42.0879	176.249	42.1244	176.261	42.1273	176.309	42.1389	176.666	42.2242	176.691	42.2301	176.946	42.291	176.645	42.2193	176.636	42.217	176.579	42.2034	176.606	42.2098	176.629	42.2153	176.607	42.2102
852	176.295	42.1355	176.208	42.1146	176.117	42.0929	176.242	42.1228	176.253	42.1254	176.305	42.138	176.666	42.2242	176.69	42.23	176.945	42.2908	176.646	42.2195	176.637	42.2172	176.58	42.2037	176.61	42.2108	176.633	42.2164	176.613	42.2115
853	176.311	42.1392	176.227	42.1192	176.137	42.0978	176.235	42.1213	176.245	42.1236	176.302	42.1371	176.666	42.2242	176.69	42.2299	176.944	42.2906	176.647	42.2197	176.638	42.2174	176.581	42.2039	176.614	42.2118	176.637	42.2174	176.618	42.2127
854	176.326	42.1429	176.245	42.1236	176.158	42.1027	176.229	42.1198	176.238	42.1219	176.299	42.1364	176.666	42.2241	176.69	42.2298	176.943	42.2905	176.648	42.2198	176.639	42.2176	176.582	42.2042	176.618	42.2126	176.641	42.2182	176.622	42.2138
855	176.341	42.1466	176.263	42.128	176.177	42.1074	176.223	42.1184	176.232	42.1205	176.296	42.1356	176.666	42.2241	176.689	42.2298	176.943	42.2903	176.648	42.22	176.639	42.2178	176.583	42.2044	176.621	42.2134	176.644	42.2189	176.627	42.2148
856	176.356	42.1501	176.281	42.1322	176.196	42.1119	176.218	42.1171	176.227	42.1192	176.293	42.135	176.665	42.224	176.689	42.2297	176.942	42.2902	176.649	42.2201	176.64	42.218	176.584	42.2046	176.624	42.2141	176.646	42.2195	176.631	42.2158
857	176.37	42.1536	176.298	42.1362	176.215	42.1163	176.213	42.1158	176.222	42.1181	176.291	42.1345	176.665	42.2239	176.689	42.2296	176.942	42.2901	176.649	42.2202	176.641	42.2181	176.585	42.2048	176.626	42.2147	176.649	42.2201	176.635	42.2167
858	176.384	42.1569	176.314	42.14	176.232	42.1205	176.208	42.1147	176.218	42.1171	176.289	42.134	176.664	42.2238	176.688	42.2295	176.941	42.29	176.65	42.2203	176.641	42.2183	176.586	42.205	176.628	42.2152	176.651	42.2205	176.638	42.2175
859	176.398	42.1602	176.329	42.1436	176.249	42.1245	176.204	42.1137	176.215	42.1163	176.287	42.1337	176.664	42.2236	176.687	42.2293	176.941	42.2898	176.65	42.2204	176.642	42.2184	176.587	42.2052	176.63	42.2157	176.653	42.221	176.641	42.2182
860	176.411	42.1633	176.343	42.1471	176.265	42.1283	176.2	42.1128	176.212	42.1157	176.287	42.1335	176.663	42.2235	176.687	42.2291	176.94	42.2897	176.651	42.2206	176.642	42.2186	176.587	42.2054	176.632	42.2161	176.654	42.2214	176.644	42.2189
861	176.424	42.1663	176.357	42.1504	176.28	42.132	176.196	42.112	176.211	42.1153	176.286	42.1335	176.663	42.2234	176.686	42.2289	176.939	42.2895	176.651	42.2207	176.643	42.2187	176.588	42.2056	176.634	42.2165	176.656	42.2217	176.647	42.2196
862	176.436	42.1692	176.371	42.1536	176.295	42.1354	176.194	42.1113	176.21	42.1151	176.287	42.1335	176.662	42.2233	176.685	42.2288	176.939	42.2894	176.652	42.2207	176.644	42.2188	176.589	42.2058	176.635	42.2168	176.657	42.222	176.649	42.2202
863	176.448	42.1721	176.384	42.1567	176.308	42.1387	176.191	42.1107	176.209	42.1151	176.287	42.1337	176.662	42.2232	176.685	42.2286	176.938	42.2892	176.652	42.2208	176.644	42.2189	176.59	42.2059	176.636	42.217	176.658	42.2222	176.652	42.2208
864	176.459	42.1748	176.396	42.1596	176.322	42.1419	176.19	42.1103	176.21	42.1152	176.288	42.1339	176.661	42.2231	176.684	42.2285	176.937	42.2891	176.652	42.2209	176.644	42.219	176.59	42.2061	176.637	42.2173	176.658	42.2224	176.654	42.2213
865	176.471	42.1775	176.407	42.1624	176.334	42.1448	176.189	42.1101	176.211	42.1154	176.29	42.1343	176.661	42.2229	176.684	42.2285	176.937	42.2889	176.652	42.2209	176.645	42.2191	176.591	42.2062	176.638	42.2175	176.659	42.2225	176.656	42.2217
866	176.481	42.18	176.419	42.1651	176.346	42.1477	176.188	42.1099	176.213	42.1158	176.292	42.1348	176.66	42.2227	176.684	42.2284	176.936	42.2888	176.653	42.221	176.645	42.2191	176.591	42.2064	176.639	42.2177	176.659	42.2226	176.657	42.2221
867	176.491	42.1824	176.429	42.1676	176.357	42.1503	176.188	42.11	176.215	42.1163	176.294	42.1354	176.659	42.2224	176.683	42.2283	176.936	42.2887	176.653	42.2211	176.645	42.2191	176.592	42.2066	176.64	42.218	176.66	42.2227	176.658	42.2223
868	176.501	42.1847	176.44	42.1701	176.367	42.1528	176.189	42.1101	176.217	42.1169	176.297	42.1361	176.658	42.2222	176.683	42.2282	176.935	42.2886	176.654	42.2212	176.644	42.219	176.593	42.2067	176.641	42.2182	176.66	42.2228	176.659	42.2226
869	176.51	42.1869	176.449	42.1724	176.377	42.1552	176.19	42.1104	176.22	42.1177	176.3	42.1368	176.657	42.222	176.682	42.2281	176.935	42.2885	176.654	42.2214	176.644	42.219	176.594	42.2069	176.642	42.2184	176.661	42.223	176.66	42.2229
870	176.518	42.1889	176.458	42.1746	176.387	42.1575	176.191	42.1108	176.224	42.1186	176.304	42.1377	176.656	42.2219	176.682	42.2279	176.934	42.2883	176.655	42.2215	176.644	42.2189	176.594	42.207	176.642	42.2185	176.662	42.2232	176.661	42.2231
871	176.527	42.1909	176.467	42.1766	176.396	42.1597	176.194	42.1113	176.228	42.1195	176.308	42.1386	176.656	42.2217	176.681	42.2278	176.934	42.2882	176.655	42.2216	176.644	42.2188	176.595	42.2071	176.643	42.2186	176.663	42.2234	176.662	42.2232
872	176.534	42.1927	176.475	42.1786	176.405	42.1617	176.196	42.1119	176.233	42.1206	176.312	42.1396	176.655	42.2217	176.681	42.2277	176.933	42.288	176.656	42.2218	176.643	42.2188	176.595	42.2072	176.643	42.2187	176.663	42.2235	176.663	42.2234
873	176.541	42.1944	176.483	42.1804	176.413	42.1637	176.2	42.1127	176.237	42.1218	176.317	42.1407	176.655	42.2216	176.68	42.2276	176.932	42.2878	176.656	42.2219	176.644	42.2188	176.595	42.2073	176.643	42.2188	176.664	42.2236	176.663	42.2236
874	176.548	42.196	176.49	42.1821	176.421	42.1656	176.203	42.1136	176.243	42.123	176.321	42.1418	176.655	42.2216	176.68	42.2275	176.931	42.2876	176.656	42.2219	176.644	42.2189	176.596	42.2073	176.643	42.2188	176.664	42.2237	176.664	42.2237
875	176.555	42.1976	176.497	42.1837	176.428	42.1674	176.207	42.1145	176.248	42.1243	176.326	42.143	176.655	42.2215	176.68	42.2275	176.931	42.2875	176.657	42.2219	176.644	42.219	176.596	42.2074	176.644	42.2188	176.664	42.2238	176.665	42.2239
876	176.561	42.1991	176.503	42.1852	176.435	42.1691	176.211	42.1155	176.254	42.1257	176.332	42.1443	176.655	42.2215	176.68	42.2275	176.93	42.2873	176.657	42.2219	176.645	42.2191	176.596	42.2075	176.644	42.2188	176.665	42.2238	176.665	42.224
877	176.567	42.2005	176.509	42.1866	176.442	42.1707	176.216	42.1166	176.26	42.1271	176.337	42.1455	176.655	42.2215	176.68	42.2274	176.93	42.2872	176.656	42.2219	176.645	42.2192	176.597	42.2076	176.644	42.2188	176.665	42.2239	176.665	42.224
878	176.572	42.2018	176.514	42.188	176.449	42.1723	176.221	42.1178	176.266	42.1286	176.342	42.1467	176.655	42.2214	176.679	42.2274	176.929	42.287	176.656	42.2219	176.646	42.2193	176.597	42.2077	176.643	42.2188	176.666	42.2241	176.666	42.2241
879	176.578	42.203	176.52	42.1892	176.455	42.1738	176.226	42.119	176.273	42.1303	176.347	42.148	176.655	42.2214	176.679	42.2274	176.928	42.2869	176.656	42.2219	176.646	42.2194	176.597	42.2078	176.643	42.2188	176.666	42.2242	176.666	42.2242
880	176.582	42.2042	176.525	42.1904	176.461	42.1753	176.231	42.1202	176.28	42.132	176.352	42.1492	176.655	42.2215	176.679	42.2273	176.928	42.2867	176.656	42.2218	176.646	42.2195	176.597	42.2078	176.644	42.2188	176.667	42.2244	176.667	42.2243
881	176.587	42.2052	176.529	42.1915	176.467	42.1767	176.236	42.1215	176.287	42.1337	176.358	42.1505	176.655	42.2215	176.679	42.2273	176.927	42.2866	176.656	42.2218	176.647	42.2196	176.597	42.2078	176.644	42.2189	176.667	42.2245	176.667	42.2244
882	176.591	42.2063	176.534	42.1926	176.473	42.1781	176.242	42.1228	176.295	42.1355	176.363	42.1517	176.655	42.2216	176.679	42.2272	176.926	42.2864	176.656	42.2218	176.648	42.2198	176.597	42.2078	176.644	42.219	176.667	42.2245	176.667	42.2245
883	176.595	42.2072	176.538	42.1936	176.479	42.1794	176.247	42.1242	176.302	42.1372	176.368	42.153	176.655	42.2217	176.679	42.2272	176.926	42.2863	176.656	42.2217	176.648	42.22	176.597	42.2077	176.645	42.2191	176.667	42.2245	176.668	42.2245
884	176.599	42.2082	176.542	42.1946	176.484	42.1807	176.253	42.1255	176.31	42.139	176.373	42.1542	176.656	42.2218	176.679	42.2272	176.925	42.2861	176.655	42.2216	176.649	42.2201	176.597	42.2076	176.645	42.2191	176.667	42.2245	176.668	42.2246
885	176.603	42.2091	176.546	42.1955	176.489	42.1819	176.259	42.1268	176.317	42.1408	176.378	42.1554	176.656	42.2218	176.679	42.2272	176.925	42.286	176.655	42.2215	176.65	42.2203	176.597	42.2076	176.645	42.2191	176.667	42.2245	176.668	42.2248
886	176.607	42.21	176.549	42.1963	176.494	42.1831	176.264	42.1282	176.325	42.1426	176.383	42.1566	176.656	42.2219	176.679	42.2272	176.924	42.2859	176.654	42.2214	176.65	42.2204	176.597	42.2076	176.645	42.2191	176.667	42.2244	176.669	42.2249
887	176.61	42.2109	176.553	42.1972	176.498	42.1841	176.27	42.1295	176.332	42.1444	176.388	42.1578	176.656	42.2218	176.679	42.2272	176.924	42.2858	176.654	42.2214	176.651	42.2205	176.597	42.2076	176.645	42.2191	176.667	42.2244	176.67	42.2251
888	176.614	42.2117	176.557	42.198	176.503	42.1852	176.276	42.131	176.34	42.1462	176.393	42.1589	176.656	42.2218	176.679	42.2273	176.923	42.2857	176.654	42.2214	176.651	42.2205	176.597	42.2077	176.644	42.219	176.667	42.2243	176.67	42.2252
889	176.617	42.2124	176.56	42.1989	176.507	42.1862	176.282	42.1324	176.347	42.148	176.398	42.1601	176.655	42.2217	176.679	42.2273	176.923	42.2855	176.654	42.2214	176.65	42.2205	176.597	42.2077	176.644	42.219	176.667	42.2243	176.671	42.2254
890	176.62	42.2132	176.563	42.1997	176.511	42.1871	176.288	42.1338	176.355	42.1498	176.402	42.1611	176.655	42.2215	176.68	42.2274	176.922	42.2854	176.655	42.2214	176.65	42.2204	176.597	42.2078	176.644	42.219	176.667	42.2243	176.672	42.2255
891	176.623	42.2139	176.567	42.2005	176.515	42.188	176.294	42.1353	176.362	42.1515	176.407	42.1622	176.654	42.2214	176.68	42.2275	176.922	42.2853	176.655	42.2215	176.65	42.2204	176.597	42.2078	176.644	42.219	176.666	42.2243	176.672	42.2257
892	176.626	42.2145	176.57	42.2013	176.518	42.1888	176.3	42.1367	176.369	42.1532	176.411	42.1633	176.654	42.2212	176.68	42.2276	176.921	42.2852	176.655	42.2216	176.65	42.2204	176.597	42.2078	176.645	42.2191	176.666	42.2242	176.673	42.2258
893	176.628	42.2152	176.573	42.202	176.521	42.1896	176.306	42.1382	176.376	42.1549	176.416	42.1645	176.653	42.2211	176.68	42.2276	176.921	42.2851	176.656	42.2217	176.65	42.2203	176.597	42.2078	176.645	42.2191	176.666	42.2241	176.673	42.2259
894	176.631	42.2158	176.576	42.2027	176.524	42.1903	176.312	42.1396	176.382	42.1564	176.421	42.1656	176.652	42.221	176.68	42.2276	176.921	42.2851	176.656	42.2218	176.65	42.2203	176.598	42.2078	176.645	42.2192	176.665	42.224	176.673	42.2259
895	176.634	42.2164	176.579	42.2033	176.527	42.1909	176.318	42.141	176.389	42.1579	176.425	42.1667	176.652	42.2208	176.68	42.2275	176.92	42.285	176.656	42.2219	176.65	42.2203	176.598	42.2079	176.645	42.2192	176.665	42.224	176.674	42.226
896	176.636	42.217	176.581	42.2038	176.53	42.1916	176.324	42.1424	176.395	42.1594	176.43	42.1678	176.651	42.2207	176.68	42.2275	176.92	42.2849	176.657	42.2219	176.65	42.2203	176.598	42.2079	176.645	42.2192	176.665	42.2239	176.674	42.2261
897	176.638	42.2175	176.583	42.2043	176.532	42.1922	176.329	42.1437	176.401	42.1608	176.434	42.1688	176.651	42.2206	176.68	42.2275	176.92	42.2848	176.657	42.222	176.649	42.2202	176.598	42.208	176.645	42.2192	176.664	42.2238	176.675	42.2263
898	176.64	42.2179	176.585	42.2048	176.534	42.1927	176.335	42.1451	176.407	42.1622	176.439	42.1698	176.65	42.2204	176.68	42.2275	176.919	42.2847	176.657	42.222	176.649	42.2202	176.598	42.208	176.645	42.2192	176.664	42.2236	176.675	42.2264
899	176.642	42.2183	176.587	42.2053	176.536	42.1932	176.341	42.1465	176.413	42.1636	176.443	42.1708	176.65	42.2203	176.68	42.2275	176.919	42.2846	176.657	42.222	176.65	42.2203	176.598	42.208	176.646	42.2193	176.663	42.2235	176.675	42.2264
900	176.643	42.2187	176.589	42.2058	176.538	42.1937	176.346	42.1478	176.418	42.165	176.446	42.1717	176.649	42.2201	176.68	42.2275	176.918	42.2845	176.657	42.222	176.65	42.2203	176.598	42.208	176.646	42.2194	176.663	42.2235	176.676	42.2265
901	176.645	42.2191	176.591	42.2063	176.54	42.1941	176.352	42.1492	176.424	42.1664	176.45	42.1726	176.648	42.22	176.68	42.2275	176.918	42.2844	176.657	42.2219	176.65	42.2204	176.599	42.2081	176.646	42.2195	176.663	42.2234	176.676	42.2265
902	176.647	42.2195	176.593	42.2067	176.542	42.1945	176.358	42.1505	176.429	42.1677	176.454	42.1734	176.648	42.2199	176.68	42.2275	176.918	42.2843	176.657	42.2219	176.651	42.2206	176.599	42.2081	176.647	42.2196	176.663	42.2234	176.676	42.2265
903	176.648	42.22	176.595	42.2071	176.543	42.1949	176.363	42.1517	176.435	42.1689	176.457	42.1742	176.648	42.2199	176.679	42.2274	176.918	42.2843	176.656	42.2219	176.651	42.2207	176.599	42.2082	176.647	42.2197	176.663	42.2234	176.675	42.2264
904	176.65	42.2204	176.596	42.2075	176.545	42.1953	176.368	42.1529	176.44	42.1701	176.46	42.175	176.648	42.22	176.679	42.2273	176.917	42.2843	176.656	42.2219	176.652	42.2208	176.599	42.2082	176.648	42.2198	176.663	42.2234	176.675	42.2264
905	176.652	42.2207	176.597	42.2078	176.547	42.1957	176.373	42.1541	176.445	42.1713	176.464	42.1758	176.649	42.22	176.678	42.2272	176.917	42.2842	176.656	42.2219	176.652	42.2209	176.6	42.2083	176.648	42.22	176.663	42.2234	176.675	42.2263
906	176.653	42.221	176.599	42.2081	176.548	42.196	176.377	42.1552	176.449	42.1724	176.467	42.1766	176.649	42.2201	176.678	42.2271	176.917	42.2842	176.656	42.2219	176.653	42.221	176.6	42.2084	176.649	42.2201	176.663	42.2235	176.675	42.2263
907	176.654	42.2212	176.6	42.2084	176.55	42.1963	176.382	42.1563	176.454	42.1735	176.47	42.1774	176.649	42.2201	176.678	42.227	176.917	42.2841	176.657	42.2219	176.653	42.2211	176.6	42.2084	176.649	42.2202	176.663	42.2235	176.675	42.2263
908	176.654	42.2214	176.601	42.2087	176.551	42.1966	176.387	42.1575	176.459	42.1746	176.473	42.1781	176.649	42.2201	176.678	42.227	176.917	42.2841	176.657	42.2219	176.653	42.2211	176.6	42.2085	176.65	42.2203	176.663	42.2235	176.675	42.2263
909	176.655	42.2216	176.603	42.2091	176.552	42.1969	176.392	42.1586	176.463	42.1757	176.476	42.1788	176.649	42.2201	176.678	42.227	176.917	42.2841	176.657	42.222	176.653	42.2211	176.6	42.2085	176.65	42.2203	176.663	42.2235	176.675	42.2264
910	176.656	42.2217	176.604	42.2094	176.553	42.1972	176.396	42.1598	176.467	42.1767	176.479	42.1794	176.649	42.2201	176.678	42.2271	176.916	42.284	176.657	42.2221	176.653	42.2211	176.601	42.2086	176.65	42.2203	176.663	42.2235	176.676	42.2265
911	176.657	42.2219	176.606	42.2098	176.554	42.1974	176.401	42.1609	176.472	42.1777	176.481	42.18	176.649	42.2201	176.678	42.2271	176.916	42.284	176.657	42.2221	176.653	42.2211	176.601	42.2086	176.65	42.2203	176.663	42.2235	176.676	42.2266
912	176.657	42.2221	176.607	42.2102	176.555	42.1977	176.406	42.162	176.476	42.1787	176.484	42.1807	176.649	42.2201	176.679	42.2272	176.916	42.284	176.658	42.2222	176.653	42.2211	176.601	42.2087	176.649	42.2202	176.663	42.2234	176.677	42.2267
913	176.658	42.2223	176.609	42.2106	176.556	42.1979	176.41	42.1631	176.479	42.1796	176.487	42.1813	176.649	42.2201	176.679	42.2273	176.916	42.284	176.658	42.2224	176.653	42.2211	176.602	42.2088	176.649	42.2202	176.663	42.2234	176.677	42.2268
914	176.659	42.2225	176.61	42.2109	176.557	42.1982	176.415	42.1641	176.483	42.1804	176.489	42.182	176.649	42.2201	176.679	42.2274	176.916	42.284	176.659	42.2225	176.653	42.2211	176.602	42.2089	176.649	42.2202	176.662	42.2233	176.677	42.2269
915	176.66	42.2227	176.612	42.2112	176.558	42.1985	176.419	42.1651	176.486	42.1812	176.492	42.1827	176.649	42.2201	176.68	42.2275	176.916	42.2839	176.659	42.2226	176.653	42.2211	176.603	42.209	176.649	42.2201	176.662	42.2233	176.678	42.2269
916	176.661	42.2229	176.613	42.2115	176.559	42.1987	176.422	42.166	176.489	42.1819	176.495	42.1834	176.649	42.2201	176.68	42.2275	176.916	42.2838	176.66	42.2226	176.653	42.2211	176.603	42.2091	176.649	42.2201	176.662	42.2232	176.678	42.227
917	176.661	42.223	176.614	42.2118	176.56	42.199	176.426	42.1668	176.492	42.1827	176.498	42.184	176.649	42.2201	176.68	42.2276	176.915	42.2838	176.66	42.2227	176.653	42.2211	176.603	42.2091	176.649	42.2201	176.662	42.2232	176.678	42.2271
918	176.662	42.2231	176.615	42.212	176.561	42.1992	176.429	42.1676	176.495	42.1834	176.501	42.1847	176.649	42.22	176.681	42.2277	176.915	42.2837	176.66	42.2227	176.653	42.2211	176.603	42.209	176.649	42.22	176.662	42.2231	176.679	42.2272
919	176.662	42.2233	176.616	42.2122	176.562	42.1994	176.433	42.1684	176.498	42.1841	176.503	42.1853	176.648	42.2199	176.681	42.2278	176.915	42.2837	176.66	42.2227	176.653	42.2211	176.602	42.2089	176.648	42.22	176.661	42.2231	176.679	42.2273
920	176.663	42.2235	176.616	42.2123	176.563	42.1997	176.436	42.1692	176.501	42.1848	176.506	42.1859	176.648	42.2199	176.682	42.2279	176.915	42.2836	176.66	42.2227	176.653	42.2212	176.602	42.2089	176.648	42.2199	176.661	42.223	176.68	42.2274
921	176.664	42.2237	176.617	42.2125	176.564	42.1999	176.439	42.17	176.504	42.1855	176.508	42.1864	176.648	42.2199	176.682	42.228	176.915	42.2836	176.66	42.2226	176.653	42.2212	176.602	42.2088	176.648	42.2198	176.661	42.223	176.68	42.2275
922	176.665	42.224	176.618	42.2127	176.566	42.2002	176.442	42.1707	176.507	42.1861	176.51	42.1869	176.648	42.2199	176.682	42.228	176.914	42.2836	176.659	42.2226	176.654	42.2212	176.602	42.2088	176.647	42.2197	176.661	42.2229	176.68	42.2276
923	176.666	42.2242	176.619	42.2129	176.567	42.2004	176.445	42.1713	176.509	42.1867	176.512	42.1875	176.648	42.2199	176.682	42.228	176.914	42.2835	176.659	42.2226	176.654	42.2212	176.602	42.2088	176.647	42.2196	176.66	42.2228	176.68	42.2276
924	176.667	42.2245	176.62	42.2131	176.568	42.2007	176.447	42.1719	176.512	42.1873	176.515	42.188	176.648	42.22	176.682	42.228	176.914	42.2834	176.659	42.2226	176.653	42.2212	176.601	42.2088	176.646	42.2195	176.66	42.2228	176.681	42.2277
925	176.668	42.2247	176.62	42.2132	176.569	42.2009	176.45	42.1725	176.514	42.1879	176.517	42.1886	176.649	42.2201	176.682	42.228	176.913	42.2833	176.659	42.2226	176.653	42.2212	176.601	42.2087	176.646	42.2194	176.66	42.2228	176.681	42.2277
926	176.669	42.225	176.621	42.2134	176.57	42.2012	176.452	42.1731	176.517	42.1885	176.52	42.1892	176.649	42.2202	176.682	42.228	176.913	42.2832	176.659	42.2226	176.653	42.2212	176.601	42.2087	176.646	42.2193	176.66	42.2228	176.681	42.2277
927	176.67	42.2253	176.621	42.2135	176.571	42.2014	176.455	42.1737	176.519	42.189	176.522	42.1898	176.65	42.2203	176.682	42.228	176.913	42.2832	176.659	42.2226	176.654	42.2212	176.601	42.2087	176.646	42.2193	176.66	42.2228	176.681	42.2277
928	176.672	42.2255	176.622	42.2136	176.572	42.2017	176.457	42.1743	176.521	42.1896	176.524	42.1903	176.65	42.2205	176.682	42.2279	176.913	42.2832	176.659	42.2226	176.654	42.2212	176.601	42.2087	176.646	42.2193	176.66	42.2228	176.681	42.2278
929	176.673	42.2258	176.622	42.2136	176.573	42.2019	176.46	42.1749	176.523	42.1901	176.527	42.1909	176.651	42.2206	176.682	42.2279	176.913	42.2832	176.659	42.2226	176.654	42.2212	176.601	42.2087	176.645	42.2193	176.66	42.2229	176.681	42.2278
930	176.674	42.226	176.622	42.2137	176.574	42.2022	176.462	42.1754	176.525	42.1905	176.529	42.1914	176.651	42.2207	176.681	42.2279	176.913	42.2831	176.659	42.2226	176.654	42.2213	176.601	42.2087	176.646	42.2193	176.661	42.2229	176.681	42.2277
931	176.674	42.2262	176.623	42.2138	176.575	42.2025	176.464	42.176	176.527	42.191	176.531	42.1919	176.652	42.2208	176.681	42.2279	176.913	42.2832	176.66	42.2227	176.654	42.2212	176.601	42.2086	176.646	42.2193	176.661	42.2229	176.68	42.2276
932	176.675	42.2264	176.623	42.2139	176.576	42.2028	176.467	42.1766	176.529	42.1914	176.533	42.1924	176.652	42.2209	176.681	42.2279	176.913	42.2832	176.66	42.2227	176.653	42.2212	176.601	42.2086	176.646	42.2193	176.661	42.2229	176.68	42.2276
933	176.676	42.2266	176.624	42.2141	176.578	42.2031	176.469	42.1771	176.531	42.1918	176.535	42.1929	176.653	42.221	176.681	42.2279	176.913	42.2832	176.66	42.2228	176.653	42.2211	176.601	42.2086	176.646	42.2194	176.661	42.2229	176.68	42.2274
934	176.676	42.2267	176.625	42.2143	176.579	42.2035	176.472	42.1777	176.532	42.1922	176.537	42.1934	176.653	42.2211	176.681	42.2279	176.913	42.2833	176.66	42.2228	176.653	42.221	176.601	42.2086	176.646	42.2194	176.661	42.223	176.679	42.2273
935	176.677	42.2268	176.626	42.2145	176.581	42.2038	176.474	42.1783	176.534	42.1926	176.539	42.1938	176.654	42.2212	176.681	42.2279	176.913	42.2832	176.661	42.2229	176.652	42.2209	176.601	42.2086	176.646	42.2195	176.661	42.2231	176.679	42.2272
936	176.677	42.2269	176.626	42.2147	176.582	42.2042	176.476	42.1789	176.535	42.193	176.541	42.1943	176.654	42.2213	176.682	42.2279	176.913	42.2832	176.661	42.223	176.652	42.2208	176.601	42.2086	176.647	42.2196	176.662	42.2232	176.679	42.2272
937	176.678	42.2271	176.627	42.2149	176.584	42.2045	176.479	42.1794	176.537	42.1933	176.543	42.1947	176.654	42.2214	176.682	42.2279	176.913	42.2831	176.661	42.223	176.652	42.2207	176.601	42.2087	176.648	42.2198	176.662	42.2233	176.678	42.2271
938	176.679	42.2272	176.628	42.2151	176.585	42.2047	176.481	42.18	176.538	42.1937	176.544	42.195	176.655	42.2214	176.682	42.228	176.912	42.283	176.661	42.2231	176.651	42.2207	176.601	42.2087	176.648	42.22	176.662	42.2234	176.678	42.2271
939	176.679	42.2274	176.629	42.2152	176.586	42.205	176.484	42.1806	176.54	42.194	176.545	42.1954	176.655	42.2215	176.682	42.2281	176.912	42.2829	176.662	42.2232	176.651	42.2206	176.601	42.2087	176.649	42.2202	176.663	42.2234	176.678	42.227
940	176.68	42.2276	176.629	42.2154	176.586	42.2052	176.486	42.1812	176.541	42.1943	176.547	42.1957	176.655	42.2215	176.682	42.2281	176.911	42.2828	176.662	42.2232	176.651	42.2206	176.601	42.2087	176.65	42.2204	176.663	42.2234	176.678	42.227
941	176.68	42.2276	176.63	42.2155	176.587	42.2053	176.489	42.1818	176.542	42.1946	176.548	42.1959	176.655	42.2215	176.683	42.2282	176.911	42.2827	176.662	42.2232	176.651	42.2206	176.601	42.2087	176.651	42.2205	176.663	42.2235	176.677	42.2269
942	176.681	42.2277	176.63	42.2156	176.588	42.2054	176.491	42.1823	176.544	42.1949	176.549	42.1962	176.655	42.2215	176.683	42.2282	176.911	42.2826	176.662	42.2232	176.651	42.2206	176.601	42.2087	176.651	42.2207	176.663	42.2235	176.677	42.2268
943	176.681	42.2277	176.631	42.2158	176.588	42.2055	176.493	42.1827	176.545	42.1952	176.55	42.1963	176.655	42.2215	176.683	42.2283	176.91	42.2826	176.662	42.2232	176.651	42.2207	176.601	42.2087	176.652	42.2207	176.664	42.2236	176.677	42.2267
944	176.681	42.2277	176.631	42.2159	176.588	42.2056	176.494	42.1832	176.546	42.1955	176.55	42.1965	176.655	42.2214	176.683	42.2283	176.91	42.2825	176.662	42.2232	176.651	42.2206	176.601	42.2087	176.652	42.2208	176.664	42.2237	176.677	42.2267
945	176.681	42.2277	176.632	42.2161	176.589	42.2057	176.496	42.1836	176.547	42.1958	176.551	42.1967	176.655	42.2215	176.684	42.2284	176.91	42.2825	176.662	42.2232	176.651	42.2206	176.601	42.2088	176.652	42.2209	176.664	42.2238	176.677	42.2267
946	176.681	42.2278	176.633	42.2162	176.589	42.2058	176.498	42.184	176.548	42.1961	176.552	42.1969	176.655	42.2215	176.684	42.2284	176.91	42.2824	176.662	42.2232	176.651	42.2206	176.602	42.2088	176.652	42.221	176.665	42.2239	176.677	42.2268
947	176.681	42.2278	176.633	42.2163	176.589	42.2058	176.5	42.1845	176.55	42.1964	176.553	42.1971	176.655	42.2216	176.684	42.2284	176.909	42.2823	176.662	42.2232	176.651	42.2206	176.602	42.2089	176.653	42.221	176.665	42.2239	176.677	42.2269
948	176.681	42.2278	176.634	42.2165	176.589	42.2058	176.502	42.185	176.551	42.1966	176.554	42.1973	176.655	42.2216	176.684	42.2284	176.909	42.2822	176.662	42.2232	176.651	42.2207	176.602	42.209	176.653	42.2211	176.665	42.2239	176.678	42.227
949	176.681	42.2279	176.634	42.2166	176.589	42.2057	176.504	42.1854	176.552	42.1969	176.554	42.1975	176.655	42.2216	176.684	42.2284	176.909	42.2822	176.662	42.2232	176.652	42.2208	176.603	42.209	176.653	42.2212	176.664	42.2238	176.678	42.2271
950	176.681	42.2279	176.635	42.2167	176.589	42.2057	176.506	42.1859	176.553	42.1971	176.555	42.1978	176.655	42.2215	176.683	42.2284	176.909	42.2821	176.662	42.2233	176.652	42.2209	176.603	42.2091	176.653	42.2212	176.664	42.2237	176.679	42.2272
951	176.682	42.2279	176.635	42.2168	176.589	42.2057	176.507	42.1863	176.554	42.1973	176.556	42.198	176.655	42.2215	176.683	42.2283	176.909	42.2822	176.662	42.2233	176.653	42.2211	176.603	42.2091	176.653	42.2211	176.663	42.2236	176.679	42.2273
952	176.682	42.2279	176.636	42.2169	176.588	42.2057	176.509	42.1866	176.554	42.1975	176.557	42.1982	176.655	42.2215	176.683	42.2283	176.909	42.2822	176.662	42.2233	176.653	42.2212	176.603	42.2091	176.653	42.221	176.663	42.2235	176.679	42.2274
953	176.682	42.2279	176.636	42.217	176.589	42.2057	176.51	42.187	176.555	42.1977	176.558	42.1985	176.655	42.2215	176.683	42.2283	176.909	42.2823	176.662	42.2232	176.654	42.2213	176.603	42.2091	176.652	42.2209	176.663	42.2234	176.68	42.2274
954	176.682	42.2279	176.637	42.2172	176.589	42.2057	176.511	42.1872	176.556	42.1979	176.559	42.1987	176.655	42.2214	176.683	42.2282	176.909	42.2823	176.662	42.2232	176.654	42.2214	176.603	42.2091	176.652	42.2208	176.662	42.2233	176.68	42.2275
955	176.682	42.2279	176.637	42.2173	176.589	42.2059	176.512	42.1874	176.557	42.1981	176.56	42.1989	176.654	42.2214	176.683	42.2281	176.909	42.2824	176.662	42.2231	176.655	42.2215	176.603	42.2092	176.651	42.2206	176.662	42.2233	176.68	42.2275
956	176.682	42.2279	176.638	42.2174	176.59	42.206	176.513	42.1876	176.558	42.1983	176.561	42.1991	176.654	42.2214	176.682	42.2281	176.91	42.2824	176.661	42.2231	176.655	42.2216	176.603	42.2092	176.651	42.2205	176.662	42.2232	176.68	42.2276
957	176.682	42.228	176.638	42.2176	176.591	42.2062	176.514	42.1877	176.559	42.1986	176.562	42.1993	176.654	42.2214	176.682	42.228	176.91	42.2824	176.661	42.2231	176.655	42.2216	176.603	42.2092	176.65	42.2205	176.662	42.2231	176.681	42.2277
958	176.682	42.2281	176.639	42.2177	176.591	42.2064	176.514	42.1879	176.56	42.1988	176.563	42.1996	176.654	42.2214	176.682	42.2279	176.91	42.2825	176.662	42.2232	176.656	42.2217	176.603	42.2092	176.65	42.2204	176.661	42.223	176.681	42.2278
959	176.683	42.2282	176.639	42.2178	176.592	42.2065	176.515	42.1881	176.561	42.1991	176.565	42.2	176.654	42.2214	176.681	42.2278	176.91	42.2824	176.662	42.2232	176.656	42.2217	176.603	42.2092	176.65	42.2204	176.661	42.2229	176.681	42.2279
960	176.683	42.2282	176.64	42.2179	176.593	42.2067	176.516	42.1883	176.562	42.1994	176.566	42.2003	176.654	42.2214	176.681	42.2277	176.91	42.2824	176.662	42.2233	176.656	42.2218	176.603	42.2092	176.65	42.2203	176.66	42.2227	176.682	42.2279
961	176.683	42.2283	176.64	42.218	176.593	42.2068	176.516	42.1884	176.563	42.1996	176.567	42.2006	176.654	42.2213	176.68	42.2276	176.91	42.2824	176.662	42.2233	176.656	42.2218	176.604	42.2093	176.649	42.2202	176.659	42.2226	176.682	42.2279
962	176.683	42.2283	176.64	42.218	176.594	42.2069	176.517	42.1886	176.564	42.1999	176.568	42.2009	176.654	42.2212	176.68	42.2275	176.909	42.2824	176.662	42.2232	176.656	42.2219	176.604	42.2093	176.649	42.2201	176.659	42.2225	176.682	42.2279
963	176.684	42.2284	176.64	42.218	176.594	42.207	176.518	42.1887	176.566	42.2002	176.569	42.2011	176.653	42.2211	176.68	42.2275	176.909	42.2824	176.662	42.2231	176.657	42.2219	176.604	42.2094	176.649	42.22	176.659	42.2224	176.682	42.2279
964	176.684	42.2285	176.64	42.2181	176.594	42.2071	176.518	42.1889	176.567	42.2004	176.57	42.2014	176.653	42.221	176.68	42.2274	176.909	42.2824	176.661	42.2231	176.657	42.2219	176.604	42.2094	176.648	42.2199	176.658	42.2224	176.682	42.2279
965	176.684	42.2286	176.641	42.2181	176.595	42.2072	176.519	42.189	176.567	42.2006	176.572	42.2016	176.653	42.221	176.679	42.2274	176.909	42.2824	176.661	42.223	176.657	42.222	176.605	42.2095	176.648	42.2199	176.658	42.2224	176.682	42.2279
966	176.685	42.2287	176.641	42.2181	176.595	42.2073	176.519	42.189	176.568	42.2009	176.573	42.2019	176.652	42.2209	176.679	42.2274	176.909	42.2823	176.661	42.2229	176.657	42.222	176.605	42.2096	176.648	42.2198	176.658	42.2224	176.682	42.2279
967	176.685	42.2288	176.641	42.2182	176.596	42.2075	176.519	42.1891	176.569	42.2011	176.574	42.2022	176.652	42.2209	176.679	42.2273	176.909	42.2823	176.661	42.2229	176.657	42.222	176.605	42.2097	176.648	42.2198	176.658	42.2224	176.682	42.2279
968	176.686	42.2289	176.641	42.2182	176.597	42.2076	176.519	42.1892	176.57	42.2013	176.575	42.2026	176.652	42.2209	176.679	42.2273	176.909	42.2823	176.66	42.2229	176.657	42.2221	176.606	42.2097	176.647	42.2198	176.658	42.2223	176.682	42.228
969	176.686	42.229	176.641	42.2181	176.597	42.2077	176.52	42.1892	176.571	42.2015	176.577	42.2029	176.652	42.2209	176.679	42.2272	176.909	42.2822	176.66	42.2229	176.657	42.2221	176.606	42.2098	176.647	42.2197	176.658	42.2223	176.682	42.228
970	176.687	42.2291	176.64	42.218	176.597	42.2077	176.52	42.1893	176.572	42.2017	176.578	42.2031	176.652	42.2209	176.678	42.2271	176.909	42.2822	176.66	42.2228	176.657	42.2221	176.606	42.2098	176.647	42.2196	176.658	42.2222	176.682	42.228
971	176.687	42.2292	176.64	42.218	176.597	42.2077	176.521	42.1894	176.573	42.2019	176.579	42.2034	176.652	42.2208	176.678	42.2271	176.908	42.2821	176.66	42.2228	176.657	42.2221	176.606	42.2099	176.647	42.2196	176.658	42.2222	176.682	42.228
972	176.687	42.2292	176.64	42.2179	176.597	42.2076	176.521	42.1896	176.574	42.2021	176.58	42.2036	176.652	42.2208	176.678	42.227	176.908	42.2821	176.66	42.2228	176.657	42.2221	176.606	42.2099	176.646	42.2195	176.658	42.2223	176.682	42.228
973	176.687	42.2293	176.64	42.2179	176.597	42.2076	176.522	42.1897	176.574	42.2023	176.58	42.2038	176.652	42.2208	176.678	42.227	176.908	42.282	176.66	42.2228	176.657	42.2222	176.607	42.21	176.646	42.2194	176.658	42.2223	176.682	42.228
974	176.687	42.2293	176.639	42.2178	176.597	42.2076	176.522	42.1898	176.575	42.2024	176.581	42.2039	176.651	42.2207	176.677	42.2269	176.908	42.282	176.66	42.2227	176.658	42.2222	176.607	42.2101	176.646	42.2193	176.659	42.2225	176.682	42.228
975	176.687	42.2293	176.639	42.2178	176.597	42.2076	176.523	42.1899	176.575	42.2025	176.581	42.204	176.651	42.2207	176.677	42.2268	176.907	42.2819	176.66	42.2227	176.658	42.2222	176.607	42.2102	176.646	42.2193	176.659	42.2226	176.682	42.228
976	176.688	42.2294	176.639	42.2178	176.597	42.2076	176.523	42.1901	176.576	42.2026	176.582	42.2041	176.651	42.2207	176.677	42.2267	176.907	42.2818	176.66	42.2227	176.658	42.2222	176.607	42.2102	176.645	42.2193	176.66	42.2227	176.682	42.2281
977	176.688	42.2294	176.639	42.2178	176.597	42.2077	176.524	42.1902	176.576	42.2027	176.583	42.2043	176.651	42.2207	176.676	42.2267	176.907	42.2817	176.66	42.2227	176.658	42.2223	176.607	42.2102	176.645	42.2193	176.66	42.2228	176.682	42.2281
978	176.688	42.2295	176.639	42.2178	176.597	42.2076	176.524	42.1903	176.577	42.2028	176.583	42.2045	176.652	42.2207	176.676	42.2266	176.907	42.2817	176.66	42.2228	176.658	42.2223	176.607	42.2102	176.645	42.2193	176.66	42.2229	176.683	42.2281
979	176.689	42.2296	176.639	42.2178	176.597	42.2076	176.525	42.1904	176.577	42.203	176.584	42.2046	176.652	42.2208	176.676	42.2266	176.906	42.2816	176.66	42.2228	176.659	42.2224	176.607	42.2102	176.645	42.2193	176.661	42.2229	176.683	42.2282
980	176.689	42.2297	176.639	42.2178	176.596	42.2075	176.525	42.1906	176.578	42.2031	176.585	42.2048	176.652	42.2208	176.676	42.2265	176.906	42.2816	176.66	42.2229	176.659	42.2225	176.608	42.2102	176.645	42.2192	176.661	42.2229	176.683	42.2282
981	176.689	42.2297	176.64	42.2179	176.596	42.2075	176.526	42.1907	176.579	42.2033	176.585	42.2048	176.652	42.2209	176.676	42.2265	176.906	42.2816	176.661	42.2229	176.659	42.2226	176.608	42.2102	176.645	42.2192	176.661	42.2229	176.683	42.2282
982	176.689	42.2297	176.64	42.218	176.596	42.2074	176.527	42.191	176.579	42.2034	176.585	42.2049	176.652	42.2209	176.675	42.2264	176.906	42.2816	176.661	42.223	176.66	42.2227	176.608	42.2103	176.645	42.2192	176.661	42.223	176.683	42.2283
983	176.689	42.2296	176.64	42.218	176.595	42.2072	176.528	42.1912	176.58	42.2036	176.585	42.2049	176.653	42.221	176.675	42.2264	176.906	42.2815	176.661	42.223	176.66	42.2228	176.608	42.2104	176.645	42.2192	176.661	42.223	176.683	42.2283
984	176.689	42.2296	176.641	42.2181	176.595	42.2072	176.529	42.1914	176.581	42.2038	176.585	42.2049	176.653	42.2211	176.675	42.2264	176.906	42.2815	176.661	42.2229	176.66	42.2228	176.609	42.2105	176.645	42.2192	176.661	42.2231	176.683	42.2284
985	176.689	42.2296	176.641	42.2182	176.595	42.2072	176.53	42.1917	176.581	42.204	176.586	42.205	176.653	42.2212	176.675	42.2264	176.905	42.2814	176.661	42.2229	176.66	42.2227	176.609	42.2107	176.645	42.2192	176.661	42.2231	176.684	42.2284
986	176.689	42.2296	176.641	42.2183	176.595	42.2072	176.531	42.192	176.582	42.2042	176.586	42.2051	176.654	42.2213	176.676	42.2265	176.905	42.2813	176.66	42.2228	176.66	42.2227	176.61	42.2108	176.645	42.2192	176.661	42.2231	176.684	42.2284
987	176.689	42.2297	176.642	42.2184	176.595	42.2073	176.532	42.1922	176.583	42.2043	176.587	42.2052	176.654	42.2213	176.676	42.2266	176.905	42.2813	176.66	42.2228	176.66	42.2227	176.611	42.2109	176.645	42.2192	176.661	42.223	176.683	42.2283
988	176.689	42.2297	176.642	42.2185	176.595	42.2073	176.533	42.1924	176.584	42.2045	176.587	42.2053	176.654	42.2214	176.676	42.2266	176.905	42.2812	176.66	42.2227	176.659	42.2226	176.611	42.211	176.645	42.2193	176.661	42.223	176.683	42.2283
989	176.689	42.2298	176.642	42.2186	176.595	42.2073	176.534	42.1926	176.585	42.2047	176.587	42.2054	176.654	42.2214	176.676	42.2267	176.905	42.2812	176.66	42.2227	176.659	42.2226	176.611	42.211	176.646	42.2193	176.661	42.2229	176.683	42.2282
990	176.69	42.2298	176.643	42.2186	176.595	42.2073	176.534	42.1927	176.585	42.2049	176.588	42.2056	176.654	42.2214	176.677	42.2267	176.905	42.2812	176.66	42.2226	176.659	42.2226	176.611	42.2111	176.646	42.2193	176.661	42.2229	176.682	42.2281
991	176.69	42.2299	176.643	42.2187	176.595	42.2072	176.535	42.1929	176.586	42.2051	176.589	42.2057	176.654	42.2214	176.677	42.2268	176.904	42.2812	176.659	42.2226	176.659	42.2226	176.611	42.2112	176.646	42.2193	176.66	42.2229	176.682	42.2281
992	176.69	42.2299	176.643	42.2187	176.595	42.2071	176.536	42.193	176.587	42.2053	176.59	42.2059	176.654	42.2214	176.677	42.2269	176.904	42.2811	176.659	42.2226	176.659	42.2226	176.612	42.2112	176.646	42.2193	176.66	42.2228	176.682	42.228
993	176.69	42.23	176.643	42.2187	176.595	42.2071	176.536	42.1932	176.588	42.2055	176.59	42.2061	176.654	42.2214	176.677	42.2269	176.903	42.2809	176.659	42.2225	176.659	42.2226	176.612	42.2113	176.646	42.2194	176.66	42.2227	176.682	42.228
994	176.691	42.2301	176.643	42.2187	176.595	42.2072	176.537	42.1933	176.588	42.2056	176.591	42.2062	176.654	42.2213	176.678	42.227	176.903	42.2808	176.659	42.2225	176.659	42.2225	176.612	42.2113	176.646	42.2194	176.66	42.2227	176.682	42.228
995	176.691	42.2301	176.643	42.2187	176.595	42.2072	176.537	42.1934	176.589	42.2058	176.591	42.2064	176.654	42.2213	176.678	42.2271	176.902	42.2806	176.658	42.2224	176.658	42.2223	176.612	42.2113	176.646	42.2195	176.659	42.2225	176.682	42.228
996	176.691	42.2302	176.643	42.2187	176.595	42.2072	176.538	42.1936	176.59	42.206	176.592	42.2065	176.654	42.2213	176.678	42.2271	176.901	42.2803	176.658	42.2223	176.658	42.2222	176.612	42.2112	176.647	42.2195	176.659	42.2224	176.682	42.228
997	176.691	42.2302	176.643	42.2187	176.595	42.2072	176.539	42.1937	176.591	42.2062	176.592	42.2065	176.654	42.2212	176.678	42.2271	176.9	42.2801	176.658	42.2222	176.657	42.2221	176.612	42.2112	176.647	42.2196	176.658	42.2224	176.682	42.228
998	176.691	42.2303	176.643	42.2187	176.595	42.2072	176.539	42.1939	176.591	42.2064	176.592	42.2066	176.653	42.2211	176.678	42.2271	176.899	42.28	176.658	42.2222	176.657	42.222	176.611	42.2111	176.647	42.2196	176.658	42.2223	176.682	42.228
999	176.691	42.2303	176.643	42.2187	176.595	42.2072	176.54	42.194	176.592	42.2065	176.592	42.2066	176.653	42.221	176.678	42.2271	176.899	42.2798	176.658	42.2222	176.657	42.222	176.611	42.211	176.647	42.2196	176.658	42.2223	176.682	42.2279
1000	176.692	42.2303	176.643	42.2187	176.595	42.2071	176.54	42.1941	176.592	42.2066	176.592	42.2066	176.652	42.2209	176.678	42.2271	176.898	42.2796	176.658	42.2223	176.657	42.222	176.611	42.211	176.647	42.2196	176.658	42.2223	176.682	42.2279
1001	176.692	42.2303	176.643	42.2187	176.594	42.2071	176.54	42.1942	176.593	42.2066	176.593	42.2067	176.652	42.2208	176.678	42.227	176.897	42.2795	176.658	42.2224	176.657	42.222	176.611	42.2109	176.647	42.2196	176.658	42.2223	176.682	42.228
1002	176.692	42.2304	176.643	42.2187	176.594	42.207	176.541	42.1943	176.593	42.2067	176.593	42.2067	176.651	42.2207	176.678	42.227	176.897	42.2793	176.659	42.2225	176.657	42.222	176.61	42.2109	176.647	42.2197	176.659	42.2224	176.682	42.228
1003	176.692	42.2305	176.643	42.2187	176.594	42.207	176.542	42.1944	176.593	42.2067	176.593	42.2068	176.651	42.2206	176.678	42.227	176.896	42.2792	176.659	42.2226	176.657	42.2221	176.61	42.2109	176.647	42.2197	176.659	42.2225	176.682	42.2281
1004	176.693	42.2306	176.643	42.2187	176.594	42.207	176.542	42.1946	176.593	42.2068	176.594	42.2069	176.651	42.2206	176.678	42.227	176.895	42.279	176.66	42.2227	176.657	42.2221	176.61	42.2108	176.647	42.2197	176.659	42.2225	176.683	42.2282
1005	176.693	42.2307	176.643	42.2186	176.594	42.2071	176.543	42.1949	176.593	42.2069	176.594	42.207	176.651	42.2205	176.677	42.2269	176.894	42.2788	176.66	42.2228	176.657	42.2221	176.61	42.2107	176.647	42.2196	176.659	42.2225	176.683	42.2282
1006	176.693	42.2307	176.643	42.2186	176.595	42.2072	176.544	42.1951	176.594	42.2069	176.594	42.207	176.651	42.2205	176.677	42.2269	176.894	42.2786	176.66	42.2229	176.657	42.222	176.609	42.2106	176.646	42.2195	176.659	42.2226	176.683	42.2283
1007	176.693	42.2307	176.643	42.2186	176.595	42.2073	176.546	42.1954	176.594	42.207	176.594	42.207	176.65	42.2205	176.677	42.2269	176.893	42.2785	176.661	42.223	176.657	42.222	176.609	42.2105	176.646	42.2194	176.659	42.2226	176.683	42.2283
1008	176.693	42.2307	176.643	42.2187	176.596	42.2074	176.546	42.1956	176.595	42.2072	176.594	42.2069	176.65	42.2204	176.677	42.2268	176.893	42.2784	176.661	42.223	176.657	42.222	176.608	42.2104	176.645	42.2192	176.659	42.2226	176.683	42.2283
1009	176.693	42.2306	176.643	42.2187	176.596	42.2075	176.547	42.1958	176.595	42.2073	176.594	42.2069	176.65	42.2204	176.677	42.2268	176.893	42.2783	176.662	42.2231	176.657	42.222	176.608	42.2104	176.645	42.2191	176.659	42.2226	176.683	42.2283
1010	176.693	42.2306	176.643	42.2186	176.596	42.2076	176.548	42.196	176.595	42.2073	176.593	42.2069	176.65	42.2204	176.677	42.2268	176.893	42.2783	176.662	42.2232	176.657	42.2219	176.608	42.2103	176.644	42.2189	176.659	42.2226	176.683	42.2282
1011	176.692	42.2305	176.642	42.2184	176.596	42.2075	176.548	42.1961	176.595	42.2073	176.593	42.2068	176.65	42.2204	176.677	42.2268	176.892	42.2783	176.662	42.2233	176.656	42.2219	176.607	42.2101	176.643	42.2187	176.659	42.2226	176.682	42.228
1012	176.692	42.2304	176.64	42.218	176.595	42.2072	176.548	42.1961	176.595	42.2071	176.592	42.2066	176.649	42.2202	176.676	42.2267	176.892	42.2783	176.662	42.2233	176.656	42.2217	176.606	42.2099	176.641	42.2183	176.658	42.2224	176.68	42.2276
1013	176.691	42.2302	176.637	42.2173	176.593	42.2067	176.548	42.196	176.594	42.2069	176.591	42.2063	176.648	42.22	176.675	42.2264	176.892	42.2782	176.662	42.2232	176.655	42.2215	176.605	42.2097	176.639	42.2177	176.656	42.2219	176.678	42.2271
1014	176.689	42.2298	176.633	42.2163	176.589	42.2059	176.547	42.1958	176.592	42.2066	176.59	42.206	176.647	42.2196	176.674	42.2261	176.891	42.278	176.661	42.223	176.654	42.2212	176.604	42.2093	176.635	42.2167	176.653	42.221	176.674	42.2262
1015	176.686	42.229	176.627	42.2148	176.585	42.2047	176.546	42.1955	176.591	42.2062	176.588	42.2055	176.645	42.2191	176.673	42.2258	176.89	42.2778	176.66	42.2227	176.652	42.2208	176.602	42.2088	176.629	42.2153	176.647	42.2197	176.669	42.2248
1016	176.681	42.2279	176.619	42.2129	176.578	42.2031	176.544	42.1951	176.589	42.2057	176.585	42.2049	176.643	42.2186	176.671	42.2254	176.89	42.2776	176.658	42.2223	176.65	42.2204	176.599	42.2082	176.62	42.2133	176.639	42.2177	176.661	42.2229
1017	176.674	42.2261	176.608	42.2104	176.568	42.2008	176.542	42.1944	176.586	42.2051	176.582	42.2041	176.641	42.2181	176.67	42.225	176.889	42.2775	176.656	42.2218	176.648	42.22	176.597	42.2076	176.609	42.2106	176.628	42.2152	176.65	42.2203
1018	176.664	42.2237	176.595	42.2071	176.555	42.1977	176.538	42.1936	176.583	42.2043	176.578	42.2032	176.638	42.2176	176.669	42.2248	176.888	42.2774	176.654	42.2213	176.647	42.2196	176.594	42.207	176.596	42.2074	176.615	42.212	176.636	42.217
1019	176.651	42.2205	176.578	42.2031	176.538	42.1937	176.534	42.1926	176.579	42.2035	176.574	42.2022	176.637	42.2172	176.668	42.2248	176.889	42.2774	176.652	42.2207	176.645	42.2191	176.592	42.2064	176.58	42.2036	176.599	42.2082	176.619	42.213
1020	176.634	42.2165	176.557	42.1981	176.517	42.1887	176.528	42.1913	176.575	42.2024	176.569	42.201	176.635	42.2168	176.669	42.2248	176.889	42.2775	176.649	42.2202	176.643	42.2187	176.589	42.2058	176.563	42.1995	176.582	42.2042	176.6	42.2084
1021	176.614	42.2117	176.533	42.1923	176.492	42.1827	176.522	42.1898	176.57	42.2013	176.563	42.1997	176.634	42.2166	176.67	42.225	176.89	42.2777	176.647	42.2197	176.642	42.2184	176.587	42.2052	176.545	42.1952	176.565	42.1999	176.58	42.2036
1022	176.591	42.2062	176.505	42.1856	176.463	42.1757	176.515	42.1882	176.564	42.1999	176.557	42.1982	176.634	42.2165	176.671	42.2253	176.891	42.2781	176.645	42.2191	176.64	42.218	176.584	42.2046	176.526	42.1908	176.547	42.1957	176.559	42.1986
1023	176.565	42.2	176.474	42.1782	176.431	42.1679	176.508	42.1864	176.558	42.1984	176.55	42.1965	176.633	42.2164	176.672	42.2255	176.893	42.2784	176.642	42.2186	176.639	42.2177	176.581	42.2039	176.509	42.1866	176.53	42.1917	176.538	42.1936
1024	176.536	42.1931	176.44	42.1701	176.395	42.1594	176.499	42.1844	176.551	42.1967	176.543	42.1948	176.633	42.2163	176.673	42.2259	176.894	42.2788	176.64	42.218	176.637	42.2173	176.578	42.2033	176.492	42.1825	176.514	42.1879	176.518	42.1888
1025	176.505	42.1857	176.404	42.1616	176.357	42.1503	176.49	42.1822	176.543	42.1948	176.535	42.1929	176.633	42.2163	176.675	42.2263	176.896	42.2791	176.638	42.2174	176.636	42.217	176.576	42.2026	176.476	42.1787	176.5	42.1844	176.499	42.1843
1026	176.472	42.1779	176.367	42.1527	176.317	42.1408	176.481	42.1799	176.535	42.1929	176.527	42.191	176.633	42.2164	176.677	42.2267	176.897	42.2795	176.635	42.2169	176.635	42.2167	176.573	42.202	176.461	42.1752	176.486	42.1812	176.481	42.18
1027	176.438	42.1697	176.329	42.1437	176.276	42.131	176.47	42.1774	176.526	42.1908	176.519	42.189	176.634	42.2166	176.679	42.2274	176.899	42.28	176.633	42.2164	176.633	42.2164	176.571	42.2015	176.448	42.1722	176.475	42.1784	176.465	42.1761
1028	176.403	42.1614	176.291	42.1346	176.235	42.1211	176.46	42.1749	176.517	42.1886	176.511	42.187	176.636	42.2169	176.683	42.2282	176.902	42.2805	176.632	42.216	176.633	42.2162	176.569	42.2011	176.438	42.1696	176.465	42.1762	176.451	42.1727
1029	176.368	42.153	176.254	42.1257	176.194	42.1113	176.449	42.1724	176.507	42.1863	176.502	42.185	176.638	42.2175	176.686	42.229	176.905	42.2812	176.63	42.2156	176.632	42.216	176.568	42.2007	176.43	42.1677	176.458	42.1745	176.439	42.1698
1030	176.334	42.1448	176.218	42.1171	176.153	42.1017	176.439	42.1698	176.497	42.1839	176.493	42.1829	176.641	42.2181	176.69	42.23	176.908	42.2819	176.629	42.2154	176.631	42.2159	176.567	42.2005	176.425	42.1665	176.454	42.1735	176.43	42.1677
1031	176.3	42.1368	176.184	42.1089	176.115	42.0925	176.428	42.1673	176.487	42.1814	176.484	42.1807	176.644	42.2188	176.694	42.2309	176.911	42.2827	176.628	42.2152	176.631	42.2159	176.566	42.2003	176.423	42.1661	176.453	42.1733	176.424	42.1664
1032	176.27	42.1294	176.152	42.1014	176.079	42.084	176.417	42.1647	176.476	42.1788	176.475	42.1785	176.647	42.2196	176.698	42.2317	176.914	42.2834	176.628	42.2151	176.631	42.2158	176.566	42.2003	176.425	42.1666	176.456	42.1739	176.423	42.166
1033	176.242	42.1228	176.124	42.0948	176.047	42.0763	176.407	42.1623	176.465	42.1762	176.465	42.1762	176.65	42.2203	176.7	42.2324	176.916	42.284	176.628	42.2151	176.631	42.2157	176.566	42.2002	176.43	42.1679	176.462	42.1754	176.425	42.1667
1034	176.218	42.117	176.101	42.0891	176.02	42.0698	176.397	42.1599	176.454	42.1735	176.455	42.1738	176.653	42.221	176.703	42.2329	176.919	42.2846	176.628	42.2151	176.63	42.2157	176.566	42.2003	176.439	42.1699	176.471	42.1775	176.432	42.1682
1035	176.198	42.1122	176.082	42.0846	175.998	42.0645	176.387	42.1575	176.443	42.1708	176.446	42.1715	176.655	42.2216	176.704	42.2333	176.92	42.285	176.628	42.2152	176.63	42.2156	176.566	42.2003	176.449	42.1724	176.481	42.1801	176.441	42.1704
1036	176.182	42.1085	176.068	42.0813	175.981	42.0604	176.378	42.1553	176.431	42.1681	176.436	42.1691	176.657	42.2221	176.705	42.2336	176.921	42.2852	176.629	42.2153	176.629	42.2154	176.567	42.2004	176.461	42.1753	176.494	42.183	176.453	42.1732
1037	176.17	42.1057	176.059	42.0791	175.969	42.0575	176.368	42.1531	176.42	42.1653	176.426	42.1668	176.659	42.2225	176.706	42.2338	176.922	42.2854	176.629	42.2154	176.629	42.2153	176.567	42.2006	176.474	42.1784	176.506	42.1861	176.466	42.1763
1038	176.163	42.104	176.054	42.0779	175.961	42.0558	176.359	42.1509	176.408	42.1626	176.416	42.1644	176.66	42.2228	176.707	42.2339	176.922	42.2854	176.63	42.2155	176.628	42.2152	176.568	42.2008	176.487	42.1815	176.519	42.1891	176.479	42.1795
1039	176.159	42.103	176.053	42.0778	175.959	42.0552	176.351	42.1488	176.396	42.1598	176.406	42.1621	176.662	42.2231	176.707	42.2339	176.922	42.2855	176.63	42.2157	176.628	42.2151	176.569	42.201	176.5	42.1845	176.532	42.192	176.492	42.1826
1040	176.159	42.1029	176.056	42.0785	175.96	42.0555	176.342	42.1468	176.385	42.157	176.396	42.1597	176.663	42.2234	176.707	42.2339	176.923	42.2855	176.631	42.2159	176.628	42.215	176.57	42.2013	176.512	42.1874	176.543	42.1949	176.505	42.1857
1041	176.161	42.1035	176.062	42.0799	175.966	42.0568	176.334	42.1448	176.373	42.1542	176.387	42.1574	176.664	42.2237	176.706	42.2337	176.923	42.2855	176.632	42.2161	176.628	42.215	176.572	42.2017	176.523	42.1901	176.554	42.1975	176.518	42.1887
1042	176.166	42.1048	176.071	42.0821	175.975	42.0589	176.326	42.1429	176.362	42.1514	176.377	42.1551	176.665	42.2239	176.705	42.2335	176.923	42.2855	176.634	42.2164	176.628	42.2151	176.573	42.202	176.534	42.1927	176.565	42.2	176.53	42.1916
1043	176.174	42.1066	176.083	42.0849	175.986	42.0618	176.318	42.1411	176.351	42.1488	176.367	42.1528	176.665	42.2241	176.704	42.2332	176.922	42.2854	176.635	42.2167	176.628	42.2152	176.574	42.2023	176.544	42.195	176.575	42.2024	176.541	42.1944
1044	176.184	42.1089	176.097	42.0882	176.001	42.0652	176.311	42.1394	176.34	42.1463	176.358	42.1506	176.666	42.2242	176.702	42.2328	176.922	42.2853	176.636	42.217	176.629	42.2153	176.576	42.2026	176.553	42.1972	176.584	42.2045	176.552	42.1969
1045	176.196	42.1118	176.113	42.0919	176.017	42.069	176.304	42.1377	176.33	42.1439	176.35	42.1485	176.667	42.2244	176.701	42.2324	176.921	42.2851	176.637	42.2174	176.629	42.2155	176.577	42.2029	176.562	42.1993	176.592	42.2065	176.562	42.1993
1046	176.209	42.115	176.13	42.096	176.035	42.0733	176.298	42.1362	176.32	42.1416	176.341	42.1466	176.667	42.2245	176.699	42.2321	176.92	42.2849	176.639	42.2176	176.63	42.2156	176.578	42.2031	176.569	42.2011	176.6	42.2084	176.571	42.2015
1047	176.224	42.1184	176.148	42.1004	176.053	42.0778	176.292	42.1347	176.312	42.1395	176.334	42.1447	176.668	42.2246	176.697	42.2317	176.919	42.2847	176.64	42.2179	176.631	42.2158	176.579	42.2034	176.576	42.2028	176.607	42.21	176.58	42.2036
1048	176.239	42.1221	176.167	42.1049	176.073	42.0825	176.286	42.1333	176.303	42.1375	176.326	42.143	176.668	42.2246	176.696	42.2313	176.918	42.2845	176.641	42.2182	176.632	42.216	176.58	42.2037	176.583	42.2043	176.613	42.2115	176.587	42.2054
1049	176.255	42.1259	176.186	42.1095	176.093	42.0873	176.28	42.1319	176.295	42.1356	176.32	42.1414	176.668	42.2247	176.694	42.231	176.917	42.2843	176.642	42.2184	176.632	42.2162	176.581	42.204	176.589	42.2057	176.619	42.2129	176.594	42.2071
1050	176.271	42.1297	176.205	42.1141	176.114	42.0922	176.274	42.1305	176.288	42.1339	176.313	42.1399	176.668	42.2247	176.693	42.2306	176.916	42.284	176.643	42.2187	176.633	42.2164	176.583	42.2042	176.594	42.207	176.624	42.2141	176.601	42.2086
1051	176.287	42.1336	176.224	42.1187	176.134	42.0971	176.268	42.1291	176.282	42.1324	176.308	42.1386	176.668	42.2248	176.691	42.2303	176.915	42.2838	176.644	42.2189	176.634	42.2166	176.584	42.2045	176.599	42.2083	176.629	42.2153	176.607	42.21
1052	176.303	42.1375	176.243	42.1232	176.155	42.102	176.263	42.1279	176.276	42.131	176.303	42.1374	176.669	42.2248	176.69	42.23	176.914	42.2836	176.645	42.2191	176.635	42.2167	176.585	42.2048	176.604	42.2094	176.633	42.2163	176.612	42.2113
1053	176.319	42.1413	176.262	42.1276	176.175	42.1068	176.258	42.1267	176.271	42.1299	176.299	42.1365	176.669	42.2248	176.689	42.2296	176.913	42.2833	176.645	42.2193	176.635	42.2168	176.586	42.205	176.608	42.2104	176.637	42.2172	176.617	42.2125
1054	176.335	42.1451	176.28	42.132	176.195	42.1115	176.254	42.1257	176.268	42.129	176.296	42.1358	176.668	42.2247	176.688	42.2293	176.912	42.283	176.646	42.2194	176.636	42.217	176.586	42.2051	176.612	42.2113	176.64	42.218	176.622	42.2136
1055	176.351	42.1489	176.298	42.1363	176.214	42.1161	176.25	42.1248	176.265	42.1283	176.294	42.1352	176.668	42.2246	176.686	42.229	176.911	42.2827	176.647	42.2196	176.636	42.2171	176.587	42.2053	176.616	42.2122	176.643	42.2188	176.626	42.2146
1056	176.366	42.1526	176.316	42.1404	176.232	42.1205	176.247	42.1239	176.263	42.1278	176.292	42.1348	176.667	42.2245	176.685	42.2287	176.91	42.2825	176.647	42.2197	176.637	42.2172	176.588	42.2055	176.619	42.213	176.646	42.2194	176.63	42.2156
1057	176.381	42.1562	176.332	42.1444	176.25	42.1247	176.243	42.1232	176.262	42.1276	176.291	42.1345	176.667	42.2244	176.684	42.2284	176.909	42.2823	176.648	42.2199	176.637	42.2173	176.588	42.2056	176.622	42.2137	176.648	42.2198	176.634	42.2165
1058	176.396	42.1596	176.348	42.1482	176.266	42.1287	176.241	42.1226	176.262	42.1275	176.29	42.1344	176.666	42.2242	176.682	42.2281	176.908	42.282	176.649	42.2201	176.638	42.2174	176.589	42.2058	176.625	42.2144	176.65	42.2203	176.637	42.2173
1059	176.41	42.1629	176.364	42.1519	176.283	42.1326	176.238	42.122	176.262	42.1277	176.29	42.1344	176.665	42.224	176.681	42.2279	176.907	42.2818	176.65	42.2203	176.638	42.2175	176.59	42.2061	176.627	42.215	176.651	42.2206	176.64	42.2181
1060	176.423	42.1661	176.378	42.1553	176.298	42.1363	176.237	42.1215	176.263	42.128	176.291	42.1346	176.665	42.2238	176.681	42.2277	176.906	42.2816	176.651	42.2205	176.638	42.2176	176.591	42.2062	176.63	42.2155	176.653	42.221	176.644	42.2188
1061	176.435	42.1691	176.392	42.1586	176.313	42.1399	176.235	42.1212	176.265	42.1284	176.293	42.135	176.664	42.2236	176.68	42.2275	176.905	42.2813	176.651	42.2207	176.639	42.2177	176.592	42.2064	176.632	42.2159	176.654	42.2213	176.646	42.2195
1062	176.447	42.1719	176.404	42.1617	176.327	42.1433	176.234	42.1209	176.268	42.129	176.295	42.1355	176.663	42.2235	176.679	42.2274	176.904	42.281	176.652	42.2208	176.639	42.2178	176.592	42.2066	176.633	42.2163	176.655	42.2215	176.649	42.2201
1063	176.459	42.1746	176.417	42.1646	176.341	42.1465	176.233	42.1207	176.271	42.1297	176.297	42.1361	176.662	42.2233	176.679	42.2273	176.902	42.2807	176.653	42.221	176.64	42.2179	176.593	42.2068	176.635	42.2167	176.656	42.2217	176.651	42.2206
1064	176.469	42.1771	176.428	42.1673	176.354	42.1496	176.233	42.1207	176.274	42.1305	176.301	42.1368	176.661	42.2231	176.679	42.2272	176.901	42.2804	176.653	42.2212	176.64	42.2179	176.594	42.2069	176.636	42.217	176.656	42.2219	176.653	42.2211
1065	176.479	42.1795	176.439	42.1699	176.366	42.1525	176.233	42.1208	176.278	42.1315	176.304	42.1377	176.661	42.2229	176.678	42.2272	176.9	42.2801	176.654	42.2213	176.64	42.218	176.595	42.2071	176.637	42.2173	176.657	42.222	176.655	42.2215
1066	176.488	42.1817	176.449	42.1724	176.377	42.1552	176.234	42.121	176.283	42.1327	176.308	42.1386	176.66	42.2227	176.678	42.2271	176.899	42.2799	176.654	42.2214	176.64	42.218	176.595	42.2073	176.638	42.2175	176.657	42.2221	176.656	42.2219
1067	176.497	42.1839	176.459	42.1747	176.388	42.1578	176.236	42.1214	176.289	42.134	176.312	42.1395	176.659	42.2225	176.678	42.227	176.898	42.2797	176.655	42.2216	176.641	42.2182	176.596	42.2075	176.639	42.2178	176.658	42.2223	176.658	42.2223
1068	176.506	42.1859	176.468	42.1768	176.398	42.1602	176.238	42.1219	176.295	42.1354	176.316	42.1405	176.659	42.2224	176.678	42.227	176.897	42.2795	176.656	42.2217	176.642	42.2183	176.597	42.2078	176.64	42.218	176.658	42.2224	176.66	42.2227
1069	176.514	42.1878	176.476	42.1789	176.408	42.1625	176.241	42.1225	176.301	42.1369	176.321	42.1416	176.658	42.2223	176.678	42.227	176.896	42.2793	176.656	42.2219	176.642	42.2185	176.598	42.208	176.641	42.2182	176.659	42.2225	176.661	42.223
1070	176.521	42.1896	176.485	42.1808	176.417	42.1647	176.243	42.1232	176.307	42.1384	176.325	42.1428	176.658	42.2222	176.678	42.2271	176.895	42.279	176.657	42.222	176.643	42.2186	176.599	42.2081	176.642	42.2183	176.659	42.2225	176.662	42.2233
1071	176.528	42.1912	176.492	42.1826	176.426	42.1668	176.246	42.1239	176.314	42.14	176.331	42.1441	176.657	42.2221	176.679	42.2272	176.894	42.2788	176.657	42.2221	176.643	42.2187	176.599	42.2083	176.642	42.2185	176.659	42.2226	176.663	42.2235
1072	176.535	42.1928	176.499	42.1844	176.434	42.1688	176.249	42.1246	176.32	42.1415	176.336	42.1454	176.657	42.2221	176.679	42.2273	176.893	42.2785	176.657	42.2221	176.644	42.2188	176.6	42.2084	176.642	42.2185	176.659	42.2226	176.664	42.2237
1073	176.541	42.1944	176.506	42.186	176.442	42.1707	176.253	42.1254	176.327	42.1431	176.342	42.1468	176.657	42.222	176.68	42.2275	176.892	42.2782	176.658	42.2222	176.644	42.2189	176.6	42.2085	176.643	42.2186	176.66	42.2227	176.665	42.2238
1074	176.547	42.1958	176.513	42.1876	176.45	42.1725	176.256	42.1262	176.334	42.1448	176.348	42.1482	176.657	42.2219	176.68	42.2276	176.891	42.278	176.658	42.2222	176.644	42.219	176.601	42.2086	176.643	42.2187	176.66	42.2228	176.665	42.224
1075	176.553	42.1972	176.519	42.1891	176.457	42.1742	176.26	42.1272	176.341	42.1464	176.354	42.1496	176.656	42.2219	176.681	42.2277	176.89	42.2778	176.658	42.2222	176.644	42.219	176.601	42.2087	176.644	42.2188	176.66	42.2228	176.666	42.2242
1076	176.559	42.1985	176.525	42.1905	176.463	42.1757	176.265	42.1282	176.348	42.1481	176.36	42.151	176.656	42.2218	176.681	42.2277	176.89	42.2776	176.658	42.2222	176.645	42.2191	176.601	42.2088	176.644	42.2189	176.661	42.2229	176.667	42.2243
1077	176.564	42.1998	176.531	42.1918	176.469	42.1772	176.269	42.1294	176.355	42.1498	176.366	42.1524	176.656	42.2219	176.681	42.2277	176.889	42.2775	176.658	42.2222	176.645	42.2193	176.602	42.2088	176.645	42.2191	176.661	42.223	176.667	42.2245
1078	176.569	42.201	176.536	42.1931	176.475	42.1785	176.275	42.1306	176.362	42.1515	176.372	42.1539	176.656	42.2219	176.681	42.2277	176.889	42.2774	176.658	42.2222	176.646	42.2194	176.602	42.2089	176.645	42.2192	176.661	42.223	176.668	42.2246
1079	176.574	42.2021	176.541	42.1943	176.48	42.1798	176.28	42.132	176.369	42.1532	176.378	42.1555	176.656	42.2219	176.681	42.2277	176.888	42.2773	176.658	42.2223	176.647	42.2196	176.602	42.209	176.646	42.2193	176.661	42.2231	176.668	42.2248
1080	176.578	42.2032	176.546	42.1954	176.486	42.1811	176.286	42.1333	176.376	42.1549	176.385	42.157	176.656	42.2219	176.681	42.2277	176.888	42.2772	176.658	42.2223	176.647	42.2197	176.602	42.209	176.646	42.2194	176.662	42.2231	176.669	42.2249
1081	176.582	42.2042	176.55	42.1964	176.49	42.1822	176.291	42.1347	176.383	42.1565	176.391	42.1585	176.656	42.2218	176.681	42.2277	176.887	42.277	176.658	42.2223	176.647	42.2197	176.602	42.209	176.646	42.2194	176.662	42.2232	176.669	42.225
1082	176.586	42.2051	176.554	42.1974	176.495	42.1833	176.297	42.136	176.389	42.1581	176.398	42.16	176.656	42.2218	176.681	42.2277	176.887	42.2769	176.658	42.2223	176.648	42.2198	176.602	42.2089	176.646	42.2195	176.662	42.2232	176.67	42.225
1083	176.59	42.206	176.558	42.1983	176.499	42.1843	176.302	42.1373	176.396	42.1596	176.404	42.1616	176.656	42.2217	176.681	42.2277	176.886	42.2768	176.658	42.2222	176.647	42.2197	176.602	42.2089	176.646	42.2195	176.662	42.2232	176.67	42.2251
1084	176.594	42.2069	176.561	42.1991	176.503	42.1853	176.308	42.1386	176.402	42.1611	176.41	42.1631	176.655	42.2217	176.68	42.2276	176.886	42.2767	176.657	42.2221	176.647	42.2197	176.602	42.2089	176.646	42.2195	176.662	42.2232	176.67	42.2251
1085	176.597	42.2077	176.564	42.1999	176.507	42.1862	176.314	42.14	176.408	42.1626	176.416	42.1645	176.655	42.2217	176.68	42.2275	176.885	42.2766	176.657	42.222	176.647	42.2197	176.602	42.2089	176.647	42.2196	176.662	42.2233	176.67	42.2252
1086	176.601	42.2085	176.567	42.2006	176.511	42.1871	176.32	42.1414	176.414	42.1641	176.422	42.166	176.656	42.2217	176.679	42.2273	176.885	42.2766	176.656	42.2218	176.647	42.2196	176.602	42.209	176.647	42.2197	176.662	42.2233	176.67	42.2253
1087	176.604	42.2093	176.57	42.2013	176.514	42.1879	176.326	42.1429	176.421	42.1656	176.428	42.1674	176.656	42.2217	176.678	42.2272	176.885	42.2765	176.655	42.2217	176.647	42.2196	176.603	42.209	176.647	42.2198	176.662	42.2233	176.671	42.2254
1088	176.606	42.2099	176.573	42.2018	176.517	42.1887	176.332	42.1444	176.427	42.1671	176.434	42.1687	176.656	42.2217	176.678	42.227	176.884	42.2764	176.655	42.2215	176.647	42.2196	176.603	42.2091	176.648	42.2199	176.663	42.2234	176.671	42.2255
1089	176.609	42.2106	176.575	42.2024	176.521	42.1894	176.338	42.1458	176.433	42.1685	176.44	42.1701	176.656	42.2217	176.677	42.2269	176.884	42.2762	176.655	42.2215	176.647	42.2195	176.603	42.2092	176.648	42.22	176.663	42.2234	176.672	42.2256
1090	176.612	42.2112	176.577	42.2029	176.523	42.1901	176.344	42.1473	176.439	42.1699	176.445	42.1715	176.655	42.2217	176.677	42.2267	176.883	42.2761	176.654	42.2214	176.646	42.2195	176.603	42.2092	176.649	42.22	176.663	42.2235	176.672	42.2257
1091	176.614	42.2118	176.579	42.2034	176.526	42.1908	176.35	42.1486	176.445	42.1713	176.451	42.1728	176.655	42.2216	176.676	42.2266	176.883	42.276	176.654	42.2214	176.646	42.2195	176.604	42.2093	176.649	42.2201	176.664	42.2236	176.673	42.2258
1092	176.616	42.2123	176.581	42.204	176.529	42.1914	176.355	42.15	176.45	42.1726	176.457	42.1741	176.655	42.2215	176.676	42.2265	176.882	42.2758	176.654	42.2213	176.646	42.2194	176.604	42.2094	176.649	42.2201	176.664	42.2237	176.673	42.2259
1093	176.619	42.2129	176.584	42.2045	176.531	42.192	176.361	42.1513	176.455	42.1738	176.462	42.1754	176.655	42.2215	176.675	42.2264	176.882	42.2757	176.654	42.2212	176.646	42.2194	176.604	42.2094	176.649	42.2201	176.664	42.2238	176.674	42.226
1094	176.621	42.2134	176.586	42.205	176.534	42.1925	176.366	42.1526	176.46	42.1751	176.467	42.1767	176.655	42.2215	176.675	42.2263	176.881	42.2756	176.653	42.2212	176.646	42.2193	176.605	42.2095	176.649	42.2202	176.665	42.2238	176.675	42.2262
1095	176.623	42.214	176.588	42.2055	176.536	42.1931	176.372	42.1539	176.466	42.1763	176.472	42.1779	176.655	42.2215	176.675	42.2263	176.881	42.2755	176.653	42.2211	176.646	42.2193	176.605	42.2095	176.65	42.2203	176.665	42.2239	176.675	42.2264
1096	176.625	42.2145	176.59	42.2059	176.538	42.1936	176.377	42.1552	176.471	42.1775	176.477	42.179	176.655	42.2216	176.675	42.2262	176.88	42.2755	176.653	42.2211	176.646	42.2194	176.605	42.2096	176.65	42.2204	176.665	42.224	176.676	42.2266
1097	176.627	42.215	176.592	42.2064	176.54	42.1941	176.382	42.1564	176.475	42.1787	176.482	42.1802	176.655	42.2216	176.674	42.2262	176.88	42.2754	176.653	42.2211	176.646	42.2194	176.605	42.2096	176.651	42.2206	176.665	42.224	176.676	42.2267
1098	176.629	42.2154	176.593	42.2068	176.542	42.1945	176.387	42.1576	176.48	42.1798	176.486	42.1813	176.655	42.2216	176.674	42.2261	176.88	42.2753	176.653	42.2211	176.647	42.2195	176.605	42.2096	176.651	42.2207	176.666	42.2241	176.677	42.2268
1099	176.631	42.2158	176.595	42.2072	176.544	42.1949	176.392	42.1588	176.485	42.1808	176.491	42.1823	176.655	42.2217	176.674	42.2261	176.879	42.2752	176.653	42.2211	176.647	42.2196	176.605	42.2096	176.652	42.2207	176.666	42.2241	176.677	42.2269
1100	176.632	42.2162	176.596	42.2075	176.545	42.1953	176.397	42.1599	176.489	42.1818	176.495	42.1833	176.655	42.2217	176.674	42.226	176.879	42.2751	176.653	42.2212	176.647	42.2197	176.605	42.2096	176.652	42.2207	176.666	42.2242	176.678	42.227
1101	176.634	42.2165	176.597	42.2078	176.546	42.1956	176.402	42.1611	176.493	42.1828	176.499	42.1843	176.655	42.2216	176.674	42.226	176.878	42.2749	176.654	42.2214	176.647	42.2198	176.605	42.2096	176.651	42.2207	176.666	42.2243	176.678	42.2272
1102	176.636	42.2169	176.599	42.2081	176.548	42.1959	176.407	42.1622	176.496	42.1836	176.503	42.1853	176.655	42.2216	176.674	42.226	176.878	42.2748	176.655	42.2215	176.648	42.2198	176.605	42.2095	176.651	42.2206	176.666	42.2243	176.679	42.2273
1103	176.637	42.2173	176.6	42.2084	176.549	42.1961	176.411	42.1633	176.5	42.1845	176.507	42.1862	176.655	42.2216	176.674	42.2261	176.878	42.2748	176.655	42.2216	176.648	42.2198	176.604	42.2095	176.651	42.2205	176.666	42.2243	176.679	42.2273
1104	176.639	42.2177	176.601	42.2087	176.55	42.1964	176.416	42.1644	176.503	42.1852	176.511	42.187	176.656	42.2217	176.674	42.2261	176.878	42.2748	176.656	42.2217	176.648	42.2199	176.604	42.2094	176.65	42.2205	176.666	42.2242	176.679	42.2274
1105	176.64	42.2181	176.602	42.209	176.551	42.1967	176.421	42.1655	176.506	42.186	176.514	42.1878	176.656	42.2218	176.674	42.2262	176.878	42.2748	176.656	42.2217	176.648	42.2199	176.604	42.2094	176.65	42.2204	176.666	42.2241	176.68	42.2275
1106	176.642	42.2184	176.603	42.2092	176.552	42.197	176.425	42.1666	176.509	42.1867	176.517	42.1885	176.656	42.2218	176.675	42.2263	176.878	42.2748	176.656	42.2218	176.648	42.2199	176.604	42.2093	176.65	42.2204	176.665	42.224	176.68	42.2275
1107	176.643	42.2188	176.604	42.2094	176.553	42.1973	176.429	42.1676	176.512	42.1873	176.519	42.1892	176.656	42.2218	176.675	42.2263	176.877	42.2747	176.656	42.2218	176.648	42.22	176.603	42.2092	176.65	42.2203	176.665	42.2239	176.68	42.2275
1108	176.645	42.2191	176.605	42.2097	176.555	42.1976	176.434	42.1687	176.514	42.188	176.522	42.1897	176.656	42.2218	176.675	42.2264	176.877	42.2747	176.656	42.2218	176.649	42.2201	176.603	42.2092	176.65	42.2203	176.664	42.2238	176.68	42.2275
1109	176.646	42.2194	176.606	42.2099	176.556	42.1978	176.438	42.1696	176.517	42.1886	176.524	42.1903	176.656	42.2218	176.675	42.2264	176.877	42.2746	176.656	42.2218	176.649	42.2201	176.603	42.2091	176.65	42.2203	176.664	42.2237	176.68	42.2275
1110	176.647	42.2197	176.608	42.2102	176.557	42.198	176.442	42.1706	176.519	42.1891	176.526	42.1908	176.656	42.2217	176.675	42.2264	176.877	42.2746	176.656	42.2218	176.649	42.2202	176.603	42.2091	176.649	42.2202	176.664	42.2236	176.68	42.2275
1111	176.648	42.2199	176.609	42.2105	176.557	42.1982	176.446	42.1715	176.521	42.1896	176.528	42.1913	176.656	42.2217	176.675	42.2264	176.877	42.2746	176.656	42.2218	176.649	42.2202	176.603	42.209	176.649	42.2201	176.664	42.2236	176.68	42.2275
1112	176.649	42.2201	176.61	42.2108	176.558	42.1984	176.449	42.1724	176.524	42.1901	176.53	42.1917	176.655	42.2217	176.676	42.2265	176.877	42.2747	176.656	42.2218	176.649	42.2202	176.603	42.209	176.648	42.22	176.664	42.2236	176.68	42.2275
1113	176.649	42.2202	176.611	42.2112	176.559	42.1987	176.453	42.1734	176.526	42.1906	176.532	42.1921	176.655	42.2217	176.676	42.2265	176.878	42.2748	176.656	42.2219	176.649	42.2201	176.603	42.209	176.648	42.2199	176.664	42.2237	176.68	42.2275
1114	176.65	42.2204	176.613	42.2115	176.56	42.1989	176.457	42.1743	176.527	42.1911	176.533	42.1925	176.655	42.2216	176.676	42.2266	176.878	42.2749	176.656	42.2219	176.649	42.2201	176.603	42.209	176.648	42.2199	176.664	42.2237	176.68	42.2275
1115	176.651	42.2206	176.614	42.2118	176.562	42.1992	176.461	42.1752	176.529	42.1915	176.535	42.1928	176.655	42.2216	176.676	42.2266	176.879	42.2751	176.656	42.2218	176.649	42.2201	176.603	42.2091	176.648	42.22	176.664	42.2238	176.68	42.2275
1116	176.652	42.2207	176.615	42.2121	176.563	42.1995	176.465	42.1761	176.531	42.1919	176.536	42.1932	176.655	42.2216	176.676	42.2266	176.879	42.2752	176.656	42.2218	176.649	42.2202	176.603	42.2091	176.649	42.22	176.664	42.2238	176.68	42.2274
1117	176.652	42.2209	176.617	42.2124	176.564	42.1998	176.468	42.1769	176.533	42.1924	176.538	42.1935	176.655	42.2216	176.676	42.2266	176.88	42.2753	176.656	42.2217	176.649	42.2202	176.603	42.2092	176.649	42.2201	176.665	42.2239	176.679	42.2274
1118	176.653	42.2211	176.618	42.2127	176.565	42.2	176.472	42.1777	176.535	42.1928	176.539	42.1939	176.655	42.2216	176.676	42.2266	176.88	42.2754	176.655	42.2217	176.65	42.2203	176.604	42.2093	176.649	42.2202	176.665	42.2239	176.679	42.2273
1119	176.654	42.2212	176.619	42.213	176.566	42.2003	176.475	42.1784	176.537	42.1933	176.541	42.1943	176.655	42.2216	176.676	42.2266	176.881	42.2755	176.655	42.2216	176.65	42.2204	176.604	42.2094	176.649	42.2202	176.665	42.224	176.678	42.2272
1120	176.654	42.2213	176.62	42.2133	176.567	42.2005	176.478	42.1792	176.538	42.1937	176.542	42.1946	176.655	42.2216	176.676	42.2266	176.881	42.2756	176.655	42.2216	176.65	42.2204	176.604	42.2094	176.649	42.2202	176.665	42.2241	176.678	42.227
1121	176.655	42.2214	176.621	42.2135	176.568	42.2007	176.48	42.1798	176.54	42.194	176.544	42.195	176.655	42.2216	176.676	42.2266	176.881	42.2756	176.655	42.2217	176.65	42.2204	176.605	42.2095	176.649	42.2202	176.666	42.2241	176.677	42.2269
1122	176.655	42.2215	176.622	42.2137	176.569	42.2009	176.483	42.1804	176.541	42.1944	176.545	42.1954	176.655	42.2216	176.676	42.2266	176.881	42.2757	176.655	42.2217	176.65	42.2204	176.605	42.2096	176.649	42.2201	176.666	42.2242	176.677	42.2268
1123	176.655	42.2216	176.623	42.2139	176.57	42.2012	176.485	42.181	176.543	42.1947	176.547	42.1957	176.655	42.2216	176.676	42.2266	176.882	42.2757	176.656	42.2217	176.65	42.2204	176.605	42.2097	176.649	42.2201	176.666	42.2243	176.676	42.2266
1124	176.655	42.2216	176.623	42.214	176.571	42.2014	176.487	42.1815	176.544	42.195	176.548	42.1961	176.655	42.2216	176.676	42.2266	176.882	42.2757	176.656	42.2217	176.65	42.2204	176.606	42.2098	176.649	42.22	176.667	42.2243	176.676	42.2265
1125	176.656	42.2217	176.623	42.214	176.572	42.2016	176.489	42.182	176.545	42.1953	176.55	42.1964	176.655	42.2216	176.676	42.2267	176.882	42.2758	176.656	42.2218	176.65	42.2204	176.606	42.21	176.649	42.22	176.667	42.2244	176.675	42.2263
1126	176.656	42.2218	176.623	42.2139	176.573	42.2019	176.491	42.1824	176.546	42.1955	176.551	42.1968	176.655	42.2216	176.676	42.2267	176.882	42.2757	176.656	42.2218	176.65	42.2205	176.607	42.2101	176.649	42.22	176.667	42.2244	176.674	42.2262
1127	176.657	42.2219	176.623	42.2138	176.574	42.2021	176.493	42.1829	176.547	42.1958	176.553	42.1972	176.655	42.2217	176.676	42.2267	176.881	42.2757	176.656	42.2218	176.651	42.2205	176.607	42.2102	176.649	42.22	176.667	42.2244	176.674	42.2261
1128	176.657	42.222	176.622	42.2137	176.574	42.2023	176.495	42.1834	176.549	42.1961	176.555	42.1976	176.656	42.2217	176.676	42.2267	176.881	42.2756	176.656	42.2218	176.651	42.2206	176.608	42.2102	176.649	42.22	176.667	42.2243	176.673	42.226
1129	176.657	42.2221	176.622	42.2136	176.575	42.2024	176.497	42.1838	176.55	42.1965	176.557	42.198	176.656	42.2218	176.676	42.2266	176.881	42.2755	176.656	42.2219	176.651	42.2207	176.608	42.2102	176.649	42.22	176.667	42.2243	176.673	42.2259
1130	176.658	42.2223	176.621	42.2135	176.575	42.2025	176.499	42.1842	176.551	42.1968	176.558	42.1985	176.656	42.2218	176.676	42.2266	176.88	42.2754	176.657	42.222	176.652	42.2208	176.608	42.2102	176.648	42.22	176.667	42.2243	176.673	42.2258
1131	176.658	42.2223	176.621	42.2135	176.576	42.2026	176.5	42.1846	176.553	42.1972	176.56	42.1989	176.656	42.2219	176.676	42.2267	176.88	42.2753	176.657	42.222	176.653	42.221	176.607	42.2102	176.648	42.2199	176.667	42.2243	176.672	42.2257
1132	176.659	42.2224	176.621	42.2134	176.576	42.2027	176.502	42.1849	176.554	42.1975	176.562	42.1993	176.657	42.2219	176.676	42.2267	176.879	42.2752	176.657	42.2221	176.653	42.2211	176.607	42.2102	176.648	42.2199	176.666	42.2243	176.672	42.2256
1133	176.659	42.2225	176.621	42.2134	176.577	42.2029	176.503	42.1853	176.556	42.1978	176.564	42.1997	176.657	42.222	176.677	42.2267	176.879	42.2751	176.658	42.2222	176.654	42.2212	176.607	42.2102	176.648	42.2199	176.666	42.2242	176.672	42.2256
1134	176.659	42.2225	176.62	42.2133	176.577	42.203	176.505	42.1856	176.557	42.1981	176.565	42.2001	176.657	42.222	176.677	42.2267	176.878	42.275	176.658	42.2222	176.654	42.2213	176.608	42.2102	176.648	42.2199	176.666	42.2242	176.672	42.2255
1135	176.659	42.2225	176.62	42.2133	176.578	42.2032	176.506	42.186	176.558	42.1984	176.567	42.2005	176.657	42.2221	176.677	42.2267	176.878	42.2749	176.658	42.2223	176.654	42.2213	176.608	42.2103	176.648	42.2199	176.666	42.2242	176.671	42.2255
1136	176.659	42.2226	176.62	42.2133	176.579	42.2033	176.508	42.1864	176.56	42.1988	176.569	42.2009	176.658	42.2222	176.677	42.2268	176.878	42.2748	176.658	42.2223	176.654	42.2213	176.608	42.2103	176.648	42.2199	176.666	42.2243	176.671	42.2254
1137	176.659	42.2226	176.621	42.2133	176.579	42.2035	176.509	42.1868	176.561	42.1992	176.57	42.2013	176.658	42.2223	176.677	42.2268	176.878	42.2748	176.658	42.2223	176.654	42.2213	176.608	42.2104	176.648	42.2199	176.666	42.2243	176.671	42.2254
1138	176.66	42.2227	176.621	42.2134	176.58	42.2036	176.511	42.1871	176.563	42.1996	176.572	42.2018	176.659	42.2225	176.677	42.2269	176.877	42.2747	176.658	42.2223	176.654	42.2213	176.608	42.2103	176.648	42.2199	176.666	42.2242	176.671	42.2255
1139	176.66	42.2227	176.621	42.2134	176.58	42.2037	176.512	42.1875	176.565	42.2	176.574	42.2022	176.659	42.2226	176.678	42.227	176.877	42.2747	176.658	42.2223	176.654	42.2213	176.608	42.2103	176.648	42.2199	176.666	42.2242	176.672	42.2255
1140	176.66	42.2228	176.621	42.2135	176.581	42.2038	176.514	42.1878	176.567	42.2004	176.576	42.2026	176.66	42.2227	176.678	42.2271	176.877	42.2746	176.658	42.2223	176.654	42.2214	176.608	42.2103	176.648	42.2199	176.666	42.2242	176.672	42.2256
1141	176.661	42.223	176.621	42.2136	176.581	42.2038	176.515	42.1881	176.568	42.2008	176.577	42.203	176.66	42.2228	176.678	42.2272	176.877	42.2746	176.658	42.2224	176.654	42.2214	176.608	42.2103	176.648	42.2199	176.666	42.2241	176.673	42.2258
1142	176.661	42.2231	176.622	42.2136	176.581	42.2039	176.516	42.1884	176.569	42.2011	176.579	42.2034	176.66	42.2228	176.679	42.2272	176.877	42.2746	176.659	42.2225	176.655	42.2214	176.608	42.2104	176.648	42.2199	176.666	42.2241	176.673	42.2259
1143	176.662	42.2232	176.622	42.2137	176.581	42.2039	176.517	42.1887	176.57	42.2013	176.58	42.2037	176.66	42.2228	176.679	42.2273	176.877	42.2746	176.659	42.2225	176.655	42.2215	176.609	42.2105	176.648	42.2199	176.666	42.2241	176.674	42.226
1144	176.663	42.2234	176.623	42.2138	176.582	42.204	176.518	42.1889	176.571	42.2015	176.582	42.2041	176.66	42.2228	176.679	42.2274	176.877	42.2745	176.659	42.2226	176.654	42.2214	176.609	42.2106	176.648	42.22	176.665	42.224	176.674	42.2261
1145	176.663	42.2235	176.623	42.214	176.582	42.2041	176.52	42.1892	176.572	42.2017	176.583	42.2044	176.66	42.2228	176.68	42.2275	176.877	42.2745	176.659	42.2226	176.654	42.2213	176.61	42.2107	176.649	42.22	176.665	42.224	176.675	42.2262
1146	176.663	42.2236	176.624	42.2141	176.583	42.2043	176.521	42.1894	176.573	42.2019	176.584	42.2046	176.66	42.2228	176.68	42.2275	176.877	42.2745	176.659	42.2226	176.654	42.2213	176.61	42.2108	176.649	42.2201	176.665	42.2238	176.675	42.2264
1147	176.664	42.2236	176.624	42.2142	176.583	42.2044	176.522	42.1897	176.573	42.202	176.585	42.2049	176.66	42.2227	176.68	42.2276	176.877	42.2746	176.659	42.2225	176.653	42.2212	176.611	42.2109	176.649	42.2201	176.664	42.2237	176.676	42.2265
1148	176.664	42.2237	176.624	42.2142	176.583	42.2044	176.522	42.1899	176.574	42.2022	176.586	42.2051	176.66	42.2227	176.681	42.2277	176.877	42.2746	176.659	42.2225	176.653	42.2212	176.611	42.211	176.649	42.2201	176.664	42.2236	176.677	42.2267
1149	176.664	42.2238	176.624	42.2143	176.584	42.2045	176.523	42.1901	176.574	42.2023	176.587	42.2054	176.66	42.2227	176.681	42.2277	176.877	42.2747	176.659	42.2225	176.653	42.2212	176.611	42.211	176.649	42.2201	176.663	42.2235	176.677	42.2269
1150	176.665	42.2238	176.625	42.2143	176.584	42.2046	176.524	42.1902	176.575	42.2024	176.588	42.2056	176.66	42.2226	176.681	42.2277	176.877	42.2747	176.659	42.2225	176.654	42.2213	176.611	42.211	176.649	42.2201	176.663	42.2234	176.678	42.227
1151	176.665	42.2239	176.625	42.2143	176.584	42.2047	176.524	42.1903	176.575	42.2024	176.589	42.2058	176.659	42.2226	176.681	42.2277	176.877	42.2747	176.659	42.2225	176.654	42.2213	176.611	42.2111	176.649	42.2201	176.662	42.2233	176.678	42.2271
1152	176.665	42.224	176.625	42.2144	176.585	42.2048	176.525	42.1905	176.575	42.2025	176.59	42.206	176.659	42.2224	176.681	42.2277	176.877	42.2747	176.659	42.2225	176.654	42.2214	176.611	42.2111	176.648	42.22	176.662	42.2233	176.678	42.2272
1153	176.666	42.2241	176.625	42.2145	176.585	42.2049	176.526	42.1906	176.576	42.2026	176.591	42.2062	176.658	42.2223	176.68	42.2276	176.878	42.2748	176.659	42.2225	176.654	42.2214	176.612	42.2112	176.648	42.22	176.662	42.2233	176.679	42.2272
1154	176.666	42.2242	176.626	42.2146	176.586	42.205	176.526	42.1908	176.576	42.2027	176.592	42.2064	176.657	42.2221	176.68	42.2275	176.878	42.2748	176.659	42.2224	176.654	42.2214	176.612	42.2113	176.648	42.2199	176.662	42.2233	176.679	42.2272
1155	176.666	42.2242	176.627	42.2148	176.586	42.2051	176.527	42.191	176.577	42.2028	176.592	42.2066	176.657	42.222	176.68	42.2274	176.878	42.2748	176.659	42.2224	176.654	42.2214	176.613	42.2115	176.648	42.22	176.662	42.2233	176.678	42.2271
1156	176.666	42.2242	176.627	42.2149	176.587	42.2052	176.528	42.1912	176.577	42.203	176.593	42.2068	176.656	42.2219	176.679	42.2273	176.878	42.2748	176.658	42.2224	176.654	42.2214	176.613	42.2116	176.648	42.22	176.662	42.2233	176.678	42.227
1157	176.666	42.2243	176.628	42.215	176.587	42.2054	176.528	42.1913	176.578	42.2031	176.594	42.207	176.656	42.2218	176.679	42.2272	176.878	42.2748	176.658	42.2223	176.654	42.2214	176.613	42.2116	176.648	42.2199	176.662	42.2232	176.678	42.227
1158	176.666	42.2243	176.628	42.2151	176.588	42.2055	176.529	42.1914	176.579	42.2033	176.595	42.2071	176.655	42.2217	176.678	42.2272	176.878	42.2747	176.658	42.2223	176.654	42.2214	176.613	42.2116	176.648	42.2199	176.662	42.2232	176.677	42.2269
1159	176.667	42.2243	176.628	42.2152	176.588	42.2056	176.529	42.1914	176.579	42.2034	176.595	42.2072	176.655	42.2216	176.678	42.2271	176.877	42.2747	176.658	42.2222	176.654	42.2214	176.613	42.2116	176.648	42.2198	176.661	42.2231	176.677	42.2268
1160	176.667	42.2244	176.629	42.2153	176.589	42.2057	176.529	42.1915	176.58	42.2036	176.596	42.2074	176.655	42.2215	176.678	42.227	176.877	42.2747	176.658	42.2222	176.654	42.2214	176.613	42.2116	176.647	42.2197	176.661	42.223	176.677	42.2267
1161	176.667	42.2244	176.629	42.2154	176.589	42.2058	176.53	42.1916	176.581	42.2038	176.596	42.2075	176.655	42.2215	176.678	42.2269	176.877	42.2746	176.658	42.2222	176.654	42.2214	176.614	42.2116	176.647	42.2196	176.661	42.223	176.676	42.2267
1162	176.667	42.2245	176.63	42.2155	176.59	42.2059	176.53	42.1917	176.582	42.204	176.597	42.2076	176.655	42.2216	176.677	42.2269	176.876	42.2745	176.658	42.2222	176.654	42.2213	176.614	42.2117	176.646	42.2195	176.661	42.2229	176.676	42.2266
1163	176.668	42.2246	176.63	42.2156	176.59	42.206	176.531	42.1918	176.583	42.2043	176.597	42.2077	176.655	42.2216	176.677	42.2268	176.876	42.2744	176.658	42.2223	176.654	42.2213	176.614	42.2118	176.646	42.2194	176.66	42.2229	176.676	42.2266
1164	176.668	42.2247	176.63	42.2157	176.59	42.2061	176.531	42.192	176.584	42.2045	176.598	42.2079	176.655	42.2216	176.677	42.2267	176.876	42.2743	176.658	42.2223	176.654	42.2212	176.614	42.2118	176.646	42.2193	176.66	42.2228	176.676	42.2266
1165	176.668	42.2248	176.63	42.2157	176.59	42.2061	176.532	42.1922	176.584	42.2047	176.598	42.208	176.655	42.2216	176.676	42.2266	176.875	42.2742	176.658	42.2223	176.654	42.2212	176.614	42.2118	176.646	42.2193	176.66	42.2228	176.676	42.2267
1166	176.669	42.2248	176.63	42.2157	176.591	42.2062	176.533	42.1924	176.585	42.2049	176.599	42.2081	176.655	42.2216	176.676	42.2266	176.875	42.2742	176.658	42.2223	176.653	42.2212	176.614	42.2118	176.646	42.2193	176.66	42.2227	176.677	42.2267
1167	176.669	42.2249	176.63	42.2157	176.591	42.2063	176.534	42.1926	176.586	42.2051	176.599	42.2082	176.655	42.2216	176.676	42.2265	176.875	42.2741	176.658	42.2224	176.653	42.2212	176.614	42.2118	176.646	42.2194	176.659	42.2226	176.677	42.2268
1168	176.669	42.2249	176.63	42.2156	176.591	42.2063	176.534	42.1927	176.587	42.2053	176.599	42.2083	176.655	42.2216	176.676	42.2265	176.875	42.2741	176.659	42.2224	176.654	42.2212	176.614	42.2117	176.647	42.2195	176.659	42.2225	176.677	42.2269
1169	176.669	42.225	176.63	42.2156	176.592	42.2064	176.535	42.1929	176.588	42.2055	176.6	42.2083	176.655	42.2216	176.676	42.2265	176.875	42.274	176.659	42.2224	176.654	42.2212	176.614	42.2117	176.647	42.2196	176.659	42.2225	176.677	42.2269
1170	176.669	42.225	176.63	42.2157	176.592	42.2065	176.536	42.1931	176.588	42.2056	176.6	42.2084	176.655	42.2216	176.676	42.2265	176.874	42.274	176.659	42.2225	176.654	42.2212	176.613	42.2116	176.647	42.2197	176.659	42.2224	176.678	42.227
1171	176.669	42.225	176.631	42.2157	176.592	42.2066	176.537	42.1933	176.589	42.2058	176.6	42.2085	176.655	42.2216	176.676	42.2265	176.874	42.2739	176.659	42.2225	176.653	42.2212	176.613	42.2116	176.647	42.2197	176.659	42.2224	176.678	42.227
1172	176.669	42.225	176.631	42.2158	176.593	42.2067	176.538	42.1935	176.59	42.206	176.601	42.2086	176.655	42.2216	176.676	42.2265	176.874	42.2738	176.659	42.2226	176.653	42.2211	176.614	42.2116	176.647	42.2198	176.659	42.2224	176.678	42.2271
1173	176.669	42.225	176.631	42.2158	176.593	42.2068	176.538	42.1937	176.59	42.2061	176.601	42.2087	176.655	42.2216	176.676	42.2266	176.874	42.2738	176.66	42.2227	176.653	42.221	176.614	42.2117	176.648	42.2198	176.659	42.2224	176.678	42.2271
1174	176.669	42.2249	176.631	42.2159	176.594	42.2069	176.539	42.1939	176.591	42.2063	176.602	42.2088	176.655	42.2215	176.676	42.2266	176.873	42.2738	176.66	42.2228	176.652	42.2209	176.614	42.2117	176.648	42.2199	176.658	42.2224	176.678	42.2271
1175	176.669	42.2249	176.631	42.2159	176.594	42.207	176.54	42.1941	176.592	42.2064	176.602	42.209	176.655	42.2214	176.676	42.2266	176.873	42.2737	176.66	42.2229	176.652	42.2208	176.614	42.2118	176.648	42.22	176.659	42.2224	176.678	42.2271
1176	176.669	42.2248	176.631	42.2158	176.594	42.2071	176.541	42.1943	176.592	42.2066	176.603	42.2092	176.654	42.2213	176.676	42.2266	176.873	42.2737	176.661	42.2229	176.652	42.2208	176.614	42.2118	176.649	42.2201	176.659	42.2224	176.678	42.2271
1177	176.669	42.2248	176.631	42.2158	176.595	42.2072	176.542	42.1945	176.593	42.2066	176.604	42.2093	176.654	42.2213	176.677	42.2267	176.873	42.2737	176.661	42.223	176.652	42.2207	176.614	42.2118	176.65	42.2203	176.659	42.2225	176.678	42.227
1178	176.668	42.2248	176.631	42.2158	176.595	42.2073	176.542	42.1946	176.593	42.2067	176.604	42.2094	176.653	42.2212	176.677	42.2268	176.873	42.2736	176.661	42.2231	176.652	42.2208	176.614	42.2118	176.65	42.2204	176.659	42.2226	176.678	42.227
1179	176.668	42.2247	176.631	42.2158	176.596	42.2075	176.542	42.1947	176.593	42.2068	176.604	42.2095	176.653	42.2211	176.677	42.2269	176.872	42.2735	176.662	42.2232	176.652	42.2208	176.614	42.2118	176.65	42.2204	176.659	42.2226	176.677	42.2269
1180	176.668	42.2247	176.631	42.2158	176.597	42.2076	176.543	42.1947	176.593	42.2068	176.605	42.2095	176.653	42.221	176.678	42.227	176.872	42.2735	176.662	42.2233	176.652	42.2208	176.614	42.2119	176.65	42.2205	176.66	42.2227	176.677	42.2269
1181	176.668	42.2247	176.631	42.2159	176.597	42.2077	176.543	42.1947	176.594	42.2069	176.605	42.2096	176.653	42.221	176.679	42.2272	176.872	42.2734	176.663	42.2234	176.652	42.2208	176.615	42.212	176.65	42.2205	176.66	42.2228	176.677	42.2268
1182	176.668	42.2248	176.632	42.2159	176.598	42.2078	176.543	42.1948	176.594	42.207	176.606	42.2098	176.652	42.221	176.679	42.2274	176.872	42.2733	176.663	42.2234	176.652	42.2208	176.615	42.2121	176.65	42.2205	176.66	42.2228	176.677	42.2268
1183	176.669	42.2248	176.632	42.216	176.598	42.2079	176.543	42.1948	176.594	42.2071	176.606	42.2099	176.652	42.2209	176.68	42.2276	176.871	42.2733	176.663	42.2235	176.651	42.2207	176.616	42.2121	176.65	42.2204	176.66	42.2228	176.677	42.2267
1184	176.669	42.2248	176.632	42.216	176.598	42.208	176.543	42.1948	176.594	42.2071	176.607	42.21	176.652	42.2209	176.681	42.2277	176.871	42.2732	176.663	42.2236	176.651	42.2207	176.616	42.2122	176.65	42.2204	176.66	42.2228	176.676	42.2266
1185	176.669	42.2248	176.632	42.2161	176.599	42.2081	176.543	42.1948	176.595	42.2071	176.607	42.2102	176.652	42.2208	176.681	42.2278	176.871	42.2732	176.664	42.2236	176.651	42.2206	176.616	42.2122	176.65	42.2205	176.66	42.2227	176.676	42.2266
1186	176.669	42.2249	176.632	42.2161	176.599	42.2082	176.543	42.1948	176.595	42.2072	176.608	42.2103	176.652	42.2208	176.681	42.2278	176.871	42.2731	176.664	42.2237	176.651	42.2207	176.616	42.2121	176.651	42.2205	176.659	42.2226	176.676	42.2266
1187	176.669	42.2249	176.632	42.2161	176.599	42.2082	176.543	42.1948	176.595	42.2072	176.608	42.2103	176.652	42.2209	176.681	42.2279	176.87	42.273	176.664	42.2237	176.651	42.2207	176.615	42.2121	176.651	42.2205	176.659	42.2226	176.677	42.2267
1188	176.669	42.225	176.632	42.2161	176.599	42.2083	176.543	42.1949	176.595	42.2073	176.608	42.2103	176.653	42.221	176.682	42.2279	176.87	42.273	176.664	42.2236	176.652	42.2208	176.615	42.212	176.651	42.2205	176.659	42.2225	176.677	42.2268
1189	176.669	42.225	176.633	42.2162	176.6	42.2083	176.544	42.1949	176.596	42.2073	176.608	42.2103	176.653	42.2211	176.682	42.2279	176.87	42.2729	176.663	42.2236	176.652	42.2208	176.615	42.212	176.651	42.2205	176.659	42.2225	176.677	42.2269
1190	176.67	42.2251	176.633	42.2163	176.6	42.2084	176.544	42.195	176.596	42.2074	176.608	42.2103	176.654	42.2212	176.682	42.228	176.87	42.2729	176.663	42.2235	176.652	42.2208	176.615	42.2119	176.65	42.2204	176.659	42.2226	176.678	42.227
1191	176.67	42.2251	176.633	42.2164	176.6	42.2084	176.544	42.1951	176.596	42.2075	176.608	42.2103	176.654	42.2213	176.682	42.228	176.87	42.2729	176.663	42.2235	176.652	42.2208	176.615	42.2119	176.65	42.2204	176.66	42.2226	176.678	42.2271
1192	176.67	42.2251	176.634	42.2165	176.6	42.2085	176.545	42.1952	176.597	42.2077	176.608	42.2103	176.654	42.2213	176.682	42.228	176.87	42.273	176.663	42.2235	176.652	42.2209	176.615	42.212	176.65	42.2204	176.66	42.2227	176.678	42.2271
1193	176.669	42.225	176.634	42.2165	176.601	42.2086	176.545	42.1953	176.597	42.2078	176.608	42.2103	176.654	42.2214	176.682	42.228	176.87	42.273	176.663	42.2235	176.652	42.2208	176.615	42.212	176.65	42.2205	176.66	42.2228	176.678	42.2272
1194	176.669	42.225	176.634	42.2166	176.601	42.2087	176.545	42.1954	176.598	42.2079	176.608	42.2103	176.654	42.2214	176.682	42.2279	176.87	42.273	176.663	42.2236	176.652	42.2208	176.615	42.212	176.651	42.2205	176.66	42.2228	176.679	42.2272
1195	176.669	42.2249	176.635	42.2167	176.601	42.2087	176.546	42.1955	176.599	42.2081	176.608	42.2104	176.654	42.2214	176.681	42.2278	176.87	42.273	176.663	42.2236	176.651	42.2207	176.615	42.212	176.651	42.2206	176.66	42.2228	176.679	42.2272
1196	176.669	42.2249	176.635	42.2168	176.601	42.2088	176.546	42.1956	176.599	42.2082	176.608	42.2104	176.654	42.2213	176.681	42.2277	176.871	42.2731	176.663	42.2236	176.651	42.2207	176.615	42.2121	176.651	42.2206	176.66	42.2228	176.679	42.2272
1197	176.669	42.2248	176.635	42.2168	176.602	42.2088	176.547	42.1956	176.6	42.2084	176.609	42.2105	176.654	42.2214	176.68	42.2276	176.871	42.2732	176.663	42.2236	176.651	42.2207	176.615	42.2121	176.651	42.2207	176.66	42.2228	176.679	42.2272
1198	176.668	42.2248	176.635	42.2168	176.602	42.2089	176.547	42.1957	176.601	42.2085	176.609	42.2105	176.654	42.2214	176.68	42.2276	176.871	42.2733	176.663	42.2236	176.651	42.2207	176.616	42.2122	176.651	42.2207	176.66	42.2229	176.679	42.2273
1199	176.668	42.2247	176.635	42.2168	176.602	42.209	176.547	42.1958	176.601	42.2087	176.609	42.2106	176.654	42.2214	176.68	42.2275	176.872	42.2733	176.664	42.2236	176.651	42.2207	176.616	42.2123	176.652	42.2208	176.661	42.2229	176.679	42.2273
1200	176.668	42.2247	176.635	42.2168	176.603	42.2091	176.548	42.196	176.602	42.2089	176.609	42.2107	176.654	42.2214	176.68	42.2275	176.872	42.2734	176.664	42.2236	176.651	42.2207	176.616	42.2124	176.652	42.2208	176.661	42.223	176.679	42.2273
1201	176.668	42.2247	176.635	42.2168	176.603	42.2091	176.549	42.1961	176.603	42.2091	176.61	42.2108	176.654	42.2214	176.68	42.2274	176.872	42.2734	176.664	42.2236	176.652	42.2207	176.617	42.2124	176.652	42.2208	176.661	42.223	176.679	42.2273
1202	176.668	42.2247	176.635	42.2168	176.603	42.2092	176.549	42.1963	176.603	42.2092	176.61	42.2109	176.654	42.2213	176.679	42.2274	176.872	42.2735	176.664	42.2237	176.652	42.2208	176.617	42.2125	176.652	42.2208	176.661	42.223	176.679	42.2272
1203	176.668	42.2246	176.635	42.2168	176.603	42.2092	176.55	42.1964	176.604	42.2094	176.611	42.211	176.654	42.2212	176.679	42.2274	176.873	42.2736	176.664	42.2237	176.652	42.2209	176.617	42.2125	176.652	42.2209	176.661	42.223	176.679	42.2272
1204	176.668	42.2246	176.635	42.2167	176.603	42.2092	176.55	42.1965	176.604	42.2095	176.611	42.2111	176.653	42.2212	176.679	42.2274	176.873	42.2736	176.664	42.2238	176.653	42.221	176.617	42.2125	176.652	42.2209	176.661	42.2229	176.679	42.2272
1205	176.668	42.2246	176.634	42.2166	176.604	42.2093	176.551	42.1966	176.605	42.2096	176.612	42.2113	176.653	42.2211	176.679	42.2274	176.873	42.2737	176.665	42.2238	176.653	42.2211	176.617	42.2124	176.652	42.2209	176.66	42.2228	176.678	42.2272
1206	176.668	42.2246	176.634	42.2166	176.604	42.2093	176.551	42.1966	176.605	42.2096	176.613	42.2115	176.653	42.221	176.679	42.2273	176.874	42.2738	176.665	42.2239	176.653	42.2212	176.616	42.2123	176.652	42.2209	176.66	42.2227	176.678	42.2271
1207	176.668	42.2247	176.634	42.2165	176.604	42.2093	176.551	42.1966	176.605	42.2097	176.614	42.2117	176.653	42.221	176.679	42.2273	176.874	42.2738	176.665	42.2239	176.654	42.2212	176.616	42.2122	176.652	42.2209	176.659	42.2225	176.678	42.2271
1208	176.668	42.2247	176.634	42.2165	176.604	42.2093	176.55	42.1966	176.606	42.2098	176.615	42.2119	176.653	42.2211	176.679	42.2273	176.874	42.2739	176.665	42.2239	176.654	42.2213	176.616	42.2122	176.652	42.2209	176.659	42.2224	176.678	42.2271
1209	176.668	42.2248	176.634	42.2166	176.603	42.2092	176.55	42.1965	176.606	42.2099	176.615	42.2121	176.653	42.2212	176.679	42.2273	176.874	42.2739	176.665	42.2239	176.654	42.2213	176.615	42.2121	176.652	42.2208	176.658	42.2223	176.678	42.227
1210	176.669	42.2248	176.634	42.2165	176.603	42.2091	176.55	42.1965	176.607	42.21	176.616	42.2122	176.654	42.2212	176.679	42.2273	176.874	42.2738	176.665	42.2239	176.654	42.2214	176.615	42.212	176.652	42.2208	176.658	42.2222	176.678	42.227
1211	176.668	42.2248	176.633	42.2164	176.602	42.209	176.55	42.1964	176.607	42.21	176.616	42.2123	176.654	42.2212	176.679	42.2273	176.873	42.2737	176.664	42.2238	176.654	42.2213	176.614	42.2118	176.651	42.2206	176.657	42.2221	176.677	42.2269
1212	176.668	42.2247	176.632	42.2162	176.601	42.2087	176.55	42.1964	176.607	42.21	176.616	42.2123	176.653	42.2211	176.679	42.2272	176.872	42.2735	176.664	42.2237	176.654	42.2212	176.613	42.2116	176.649	42.2202	176.656	42.2218	176.676	42.2266
1213	176.667	42.2245	176.63	42.2157	176.599	42.2082	176.549	42.1962	176.606	42.2098	176.615	42.2121	176.653	42.221	176.678	42.227	176.871	42.2731	176.663	42.2235	176.653	42.221	176.612	42.2112	176.647	42.2196	176.654	42.2214	176.674	42.2261
1214	176.666	42.2241	176.627	42.2149	176.596	42.2074	176.548	42.196	176.605	42.2096	176.614	42.2118	176.651	42.2207	176.677	42.2267	176.869	42.2727	176.662	42.2233	176.652	42.2208	176.61	42.2108	176.643	42.2186	176.651	42.2205	176.671	42.2253
1215	176.663	42.2234	176.622	42.2138	176.591	42.2063	176.546	42.1956	176.604	42.2093	176.612	42.2113	176.65	42.2203	176.675	42.2264	176.867	42.2723	176.661	42.2229	176.65	42.2204	176.608	42.2103	176.636	42.2171	176.645	42.2193	176.666	42.2242
1216	176.659	42.2224	176.616	42.2121	176.584	42.2046	176.544	42.1951	176.602	42.2088	176.609	42.2106	176.648	42.2198	176.674	42.226	176.866	42.2719	176.659	42.2225	176.649	42.22	176.606	42.2098	176.628	42.2151	176.638	42.2175	176.659	42.2224
1217	176.652	42.2209	176.606	42.2099	176.575	42.2024	176.541	42.1943	176.599	42.2082	176.606	42.2098	176.646	42.2193	176.673	42.2258	176.864	42.2716	176.657	42.222	176.647	42.2196	176.603	42.2092	176.617	42.2125	176.628	42.2151	176.649	42.22
1218	176.643	42.2187	176.594	42.2069	176.562	42.1993	176.537	42.1934	176.596	42.2074	176.602	42.2089	176.644	42.2189	176.672	42.2256	176.863	42.2713	176.655	42.2215	176.645	42.2192	176.601	42.2086	176.603	42.2092	176.616	42.2122	176.636	42.2169
1219	176.631	42.2158	176.578	42.2031	176.545	42.1953	176.533	42.1923	176.592	42.2065	176.598	42.2079	176.642	42.2185	176.672	42.2256	176.862	42.2711	176.652	42.2209	176.644	42.2189	176.598	42.208	176.588	42.2055	176.602	42.2088	176.62	42.2131
1220	176.616	42.2122	176.559	42.1985	176.525	42.1905	176.528	42.1911	176.588	42.2055	176.593	42.2068	176.641	42.2182	176.672	42.2257	176.862	42.2709	176.65	42.2204	176.642	42.2185	176.596	42.2074	176.571	42.2014	176.586	42.205	176.602	42.2088
1221	176.597	42.2077	176.536	42.1931	176.501	42.1847	176.522	42.1898	176.583	42.2042	176.588	42.2055	176.64	42.218	176.673	42.2259	176.861	42.2709	176.648	42.2199	176.64	42.2181	176.593	42.2067	176.552	42.1971	176.569	42.201	176.582	42.2042
1222	176.575	42.2025	176.51	42.1869	176.473	42.1781	176.516	42.1883	176.577	42.2029	176.582	42.2041	176.64	42.2179	176.674	42.2262	176.862	42.2709	176.646	42.2193	176.639	42.2177	176.59	42.206	176.534	42.1927	176.552	42.197	176.562	42.1994
1223	176.551	42.1967	176.481	42.18	176.442	42.1707	176.509	42.1867	176.57	42.2013	176.575	42.2024	176.639	42.2178	176.676	42.2265	176.862	42.271	176.643	42.2187	176.637	42.2173	176.587	42.2053	176.516	42.1884	176.536	42.1931	176.542	42.1946
1224	176.524	42.1902	176.449	42.1724	176.408	42.1626	176.502	42.1849	176.563	42.1996	176.568	42.2007	176.639	42.2177	176.677	42.2269	176.862	42.2711	176.641	42.2181	176.635	42.2169	176.584	42.2045	176.499	42.1842	176.52	42.1893	176.523	42.19
1225	176.495	42.1833	176.415	42.1643	176.372	42.1539	176.494	42.183	176.555	42.1976	176.559	42.1987	176.639	42.2177	176.679	42.2272	176.863	42.2713	176.638	42.2175	176.634	42.2164	176.58	42.2037	176.483	42.1804	176.506	42.1858	176.504	42.1855
1226	176.464	42.1759	176.38	42.1558	176.334	42.1449	176.485	42.181	176.546	42.1954	176.55	42.1966	176.639	42.2178	176.681	42.2277	176.864	42.2715	176.635	42.2169	176.632	42.216	176.578	42.203	176.468	42.1769	176.492	42.1827	176.487	42.1814
1227	176.432	42.1683	176.343	42.1471	176.295	42.1355	176.476	42.1788	176.536	42.1931	176.541	42.1943	176.64	42.218	176.683	42.2282	176.866	42.2719	176.633	42.2163	176.63	42.2157	176.575	42.2024	176.456	42.1739	176.481	42.1799	176.471	42.1777
1228	176.4	42.1606	176.307	42.1383	176.255	42.1259	176.467	42.1766	176.526	42.1906	176.531	42.192	176.641	42.2183	176.685	42.2287	176.868	42.2724	176.631	42.2158	176.629	42.2154	176.573	42.2019	176.445	42.1714	176.471	42.1775	176.458	42.1744
1229	176.367	42.1528	176.271	42.1297	176.215	42.1164	176.458	42.1744	176.515	42.1881	176.522	42.1897	176.644	42.2188	176.688	42.2294	176.87	42.273	176.629	42.2154	176.628	42.2152	176.571	42.2015	176.437	42.1694	176.463	42.1757	176.447	42.1718
1230	176.335	42.1452	176.236	42.1213	176.176	42.1072	176.448	42.1721	176.504	42.1854	176.512	42.1873	176.646	42.2194	176.691	42.2302	176.873	42.2737	176.628	42.2152	176.628	42.215	176.57	42.2012	176.432	42.1682	176.458	42.1746	176.438	42.1697
1231	176.305	42.1379	176.203	42.1135	176.14	42.0984	176.439	42.1699	176.492	42.1826	176.502	42.1849	176.649	42.2201	176.694	42.231	176.876	42.2744	176.627	42.215	176.627	42.2149	176.569	42.201	176.43	42.1677	176.457	42.1742	176.433	42.1685
1232	176.277	42.1312	176.173	42.1063	176.106	42.0903	176.43	42.1677	176.48	42.1797	176.492	42.1825	176.652	42.2209	176.697	42.2317	176.879	42.275	176.627	42.2149	176.626	42.2147	176.568	42.2008	176.431	42.168	176.459	42.1746	176.432	42.1682
1233	176.252	42.1251	176.146	42.1	176.076	42.0831	176.421	42.1656	176.468	42.1768	176.481	42.1801	176.655	42.2216	176.7	42.2322	176.881	42.2755	176.627	42.2148	176.625	42.2145	176.568	42.2007	176.436	42.1691	176.464	42.1758	176.434	42.1688
1234	176.23	42.12	176.124	42.0947	176.05	42.0769	176.412	42.1635	176.456	42.174	176.471	42.1776	176.658	42.2223	176.702	42.2327	176.883	42.276	176.627	42.2148	176.625	42.2143	176.568	42.2008	176.443	42.171	176.472	42.1778	176.44	42.1703
1235	176.212	42.1158	176.106	42.0904	176.029	42.0718	176.404	42.1615	176.444	42.1711	176.461	42.1751	176.661	42.2229	176.703	42.233	176.884	42.2763	176.627	42.2149	176.624	42.2141	176.568	42.2008	176.454	42.1734	176.482	42.1802	176.45	42.1725
1236	176.199	42.1126	176.093	42.0872	176.012	42.0679	176.395	42.1594	176.432	42.1682	176.45	42.1726	176.663	42.2234	176.704	42.2332	176.885	42.2766	176.627	42.2149	176.624	42.2141	176.569	42.201	176.465	42.1762	176.494	42.183	176.461	42.1751
1237	176.19	42.1104	176.084	42.0851	176.001	42.0652	176.387	42.1574	176.42	42.1654	176.44	42.1701	176.664	42.2238	176.704	42.2332	176.887	42.2769	176.627	42.215	176.624	42.2141	176.57	42.2012	176.478	42.1792	176.506	42.186	176.473	42.1782
1238	176.185	42.1092	176.079	42.0839	175.994	42.0637	176.379	42.1555	176.409	42.1627	176.43	42.1677	176.666	42.2241	176.704	42.2332	176.887	42.2771	176.628	42.2151	176.624	42.2141	176.571	42.2015	176.491	42.1823	176.519	42.189	176.487	42.1813
1239	176.183	42.1087	176.078	42.0837	175.992	42.0631	176.371	42.1537	176.397	42.16	176.42	42.1654	176.667	42.2244	176.703	42.2331	176.888	42.2772	176.628	42.2152	176.624	42.2143	176.573	42.2019	176.503	42.1852	176.531	42.1919	176.5	42.1845
1240	176.184	42.109	176.081	42.0844	175.994	42.0636	176.363	42.1519	176.387	42.1575	176.411	42.1631	176.668	42.2246	176.703	42.233	176.888	42.2773	176.629	42.2154	176.625	42.2144	176.575	42.2023	176.515	42.1881	176.542	42.1947	176.513	42.1876
1241	176.188	42.1099	176.087	42.0858	175.999	42.0648	176.356	42.1502	176.377	42.155	176.402	42.161	176.669	42.2248	176.702	42.2329	176.889	42.2774	176.63	42.2156	176.626	42.2146	176.576	42.2028	176.526	42.1908	176.553	42.1973	176.525	42.1906
1242	176.195	42.1115	176.096	42.088	176.008	42.0669	176.349	42.1485	176.367	42.1528	176.393	42.159	176.669	42.2249	176.702	42.2327	176.889	42.2774	176.631	42.2159	176.627	42.2148	176.578	42.2032	176.537	42.1933	176.564	42.1998	176.537	42.1934
1243	176.204	42.1137	176.107	42.0907	176.02	42.0697	176.342	42.1468	176.359	42.1507	176.385	42.1571	176.669	42.225	176.701	42.2325	176.889	42.2774	176.633	42.2163	176.627	42.215	176.58	42.2036	176.547	42.1956	176.574	42.2021	176.549	42.1961
1244	176.215	42.1163	176.121	42.0939	176.034	42.073	176.336	42.1452	176.351	42.1489	176.378	42.1553	176.67	42.2251	176.7	42.2323	176.889	42.2774	176.634	42.2166	176.628	42.2152	176.581	42.204	176.556	42.1979	176.583	42.2043	176.559	42.1986
1245	176.227	42.1193	176.136	42.0975	176.05	42.0769	176.329	42.1437	176.344	42.1472	176.371	42.1537	176.67	42.2251	176.699	42.232	176.888	42.2773	176.636	42.2169	176.63	42.2155	176.583	42.2044	176.564	42.1999	176.591	42.2063	176.569	42.201
1246	176.241	42.1226	176.152	42.1014	176.067	42.0811	176.323	42.1422	176.338	42.1457	176.365	42.1523	176.67	42.2251	176.698	42.2318	176.888	42.2773	176.637	42.2172	176.631	42.2158	176.585	42.2047	176.572	42.2018	176.599	42.2082	176.578	42.2031
1247	176.256	42.1261	176.169	42.1055	176.086	42.0855	176.317	42.1408	176.332	42.1444	176.359	42.1509	176.669	42.225	176.697	42.2315	176.888	42.2773	176.638	42.2174	176.632	42.2161	176.586	42.2051	176.58	42.2036	176.606	42.2099	176.586	42.2051
1248	176.271	42.1297	176.188	42.1098	176.105	42.0902	176.311	42.1394	176.328	42.1434	176.354	42.1496	176.669	42.2249	176.696	42.2313	176.888	42.2772	176.639	42.2176	176.634	42.2165	176.587	42.2054	176.586	42.2052	176.612	42.2114	176.594	42.2069
1249	176.286	42.1334	176.206	42.1142	176.125	42.095	176.306	42.1382	176.324	42.1425	176.349	42.1485	176.669	42.2249	176.695	42.2311	176.888	42.2771	176.639	42.2178	176.635	42.2168	176.589	42.2057	176.592	42.2066	176.618	42.2128	176.6	42.2085
1250	176.302	42.1371	176.224	42.1186	176.146	42.0998	176.301	42.1371	176.321	42.1417	176.345	42.1475	176.668	42.2248	176.694	42.2308	176.887	42.277	176.64	42.2181	176.636	42.217	176.59	42.206	176.598	42.2079	176.623	42.214	176.607	42.21
1251	176.317	42.1408	176.242	42.123	176.166	42.1047	176.297	42.1361	176.319	42.1412	176.341	42.1466	176.668	42.2247	176.693	42.2306	176.886	42.2768	176.641	42.2183	176.637	42.2172	176.591	42.2062	176.603	42.2091	176.628	42.2151	176.612	42.2114
1252	176.332	42.1444	176.26	42.1272	176.186	42.1095	176.294	42.1352	176.317	42.1409	176.338	42.1458	176.667	42.2245	176.692	42.2303	176.886	42.2767	176.642	42.2185	176.637	42.2173	176.592	42.2064	176.607	42.2101	176.632	42.2161	176.618	42.2126
1253	176.347	42.1479	176.277	42.1313	176.206	42.1142	176.29	42.1343	176.317	42.1407	176.336	42.1452	176.667	42.2244	176.691	42.2301	176.885	42.2765	176.643	42.2188	176.637	42.2173	176.593	42.2066	176.611	42.2111	176.636	42.217	176.623	42.2138
1254	176.361	42.1514	176.294	42.1353	176.225	42.1188	176.287	42.1336	176.317	42.1408	176.333	42.1447	176.666	42.2243	176.69	42.2299	176.884	42.2763	176.644	42.219	176.638	42.2174	176.593	42.2068	176.615	42.212	176.639	42.2178	176.627	42.2149
1255	176.376	42.1548	176.311	42.1393	176.243	42.1232	176.284	42.1329	176.318	42.141	176.332	42.1444	176.666	42.2242	176.689	42.2297	176.884	42.2762	176.645	42.2192	176.638	42.2175	176.594	42.207	176.619	42.2129	176.642	42.2184	176.631	42.2159
1256	176.39	42.1582	176.327	42.1431	176.261	42.1275	176.281	42.1323	176.319	42.1413	176.331	42.1442	176.666	42.2241	176.688	42.2294	176.883	42.276	176.646	42.2194	176.638	42.2175	176.595	42.2071	176.622	42.2136	176.644	42.2189	176.635	42.2168
1257	176.403	42.1614	176.342	42.1468	176.278	42.1315	176.279	42.1317	176.321	42.1418	176.331	42.1442	176.665	42.2241	176.687	42.2292	176.882	42.2759	176.647	42.2196	176.639	42.2176	176.595	42.2072	176.625	42.2144	176.646	42.2194	176.638	42.2176
1258	176.416	42.1645	176.357	42.1503	176.295	42.1354	176.277	42.1313	176.324	42.1424	176.332	42.1443	176.665	42.224	176.686	42.229	176.881	42.2757	176.647	42.2197	176.639	42.2177	176.596	42.2074	176.628	42.215	176.648	42.2198	176.642	42.2184
1259	176.428	42.1674	176.371	42.1537	176.31	42.1391	176.276	42.131	176.327	42.1431	176.333	42.1445	176.665	42.2241	176.685	42.2288	176.881	42.2755	176.648	42.2198	176.639	42.2178	176.596	42.2076	176.63	42.2156	176.649	42.2202	176.644	42.219
1260	176.44	42.1702	176.385	42.157	176.325	42.1427	176.275	42.1309	176.33	42.1439	176.334	42.1449	176.665	42.2241	176.684	42.2286	176.88	42.2753	176.648	42.2199	176.64	42.2179	176.597	42.2078	176.632	42.2161	176.651	42.2205	176.647	42.2197
1261	176.451	42.1729	176.398	42.16	176.339	42.146	176.275	42.1308	176.334	42.1448	176.336	42.1454	176.665	42.224	176.684	42.2284	176.879	42.275	176.649	42.22	176.64	42.218	176.598	42.208	176.634	42.2166	176.652	42.2208	176.649	42.2202
1262	176.462	42.1754	176.409	42.1629	176.352	42.1491	176.275	42.1308	176.338	42.1459	176.339	42.1461	176.665	42.224	176.683	42.2282	176.878	42.2748	176.649	42.2202	176.641	42.2181	176.599	42.2082	176.636	42.217	176.653	42.221	176.652	42.2208
1263	176.472	42.1778	176.421	42.1655	176.364	42.1521	176.276	42.1309	176.343	42.147	176.343	42.147	176.665	42.2239	176.682	42.228	176.876	42.2745	176.65	42.2203	176.641	42.2182	176.6	42.2084	176.638	42.2174	176.654	42.2212	176.654	42.2212
1264	176.481	42.1801	176.431	42.168	176.376	42.1549	176.276	42.1311	176.348	42.1482	176.347	42.1479	176.664	42.2238	176.681	42.2278	176.875	42.2742	176.65	42.2204	176.641	42.2183	176.601	42.2087	176.639	42.2178	176.654	42.2214	176.656	42.2217
1265	176.49	42.1822	176.441	42.1704	176.387	42.1576	176.277	42.1313	176.354	42.1495	176.352	42.149	176.664	42.2237	176.68	42.2276	176.874	42.274	176.651	42.2205	176.642	42.2184	176.602	42.2089	176.641	42.2181	176.655	42.2215	176.657	42.2221
1266	176.499	42.1843	176.451	42.1728	176.398	42.1601	176.279	42.1316	176.359	42.1509	176.357	42.1503	176.663	42.2235	176.68	42.2275	176.873	42.2737	176.651	42.2206	176.642	42.2185	176.603	42.2091	176.642	42.2184	176.655	42.2216	176.659	42.2225
1267	176.507	42.1862	176.46	42.175	176.408	42.1625	176.281	42.1321	176.365	42.1523	176.362	42.1516	176.663	42.2234	176.68	42.2274	176.872	42.2735	176.651	42.2207	176.643	42.2187	176.604	42.2093	176.643	42.2187	176.656	42.2217	176.661	42.2229
1268	176.515	42.1881	176.469	42.1771	176.417	42.1647	176.283	42.1326	176.371	42.1537	176.368	42.153	176.662	42.2233	176.679	42.2273	176.872	42.2733	176.652	42.2208	176.643	42.2188	176.605	42.2095	176.644	42.2189	176.656	42.2217	176.662	42.2232
1269	176.522	42.1899	176.477	42.1791	176.426	42.1668	176.285	42.1332	176.377	42.1552	176.374	42.1545	176.662	42.2231	176.679	42.2272	176.871	42.2731	176.652	42.2209	176.644	42.2188	176.605	42.2096	176.645	42.2192	176.656	42.2218	176.663	42.2235
1270	176.53	42.1916	176.485	42.181	176.434	42.1688	176.288	42.1339	176.383	42.1566	176.381	42.156	176.661	42.223	176.678	42.2271	176.87	42.2729	176.652	42.221	176.644	42.2189	176.605	42.2097	176.646	42.2193	176.656	42.2219	176.664	42.2237
1271	176.536	42.1932	176.493	42.1827	176.442	42.1706	176.292	42.1347	176.39	42.1581	176.387	42.1575	176.66	42.2229	176.678	42.2271	176.869	42.2727	176.653	42.221	176.644	42.2189	176.606	42.2098	176.646	42.2195	176.657	42.222	176.665	42.2238
1272	176.542	42.1947	176.499	42.1844	176.449	42.1724	176.295	42.1356	176.396	42.1596	176.393	42.159	176.66	42.2227	176.678	42.2271	176.869	42.2726	176.653	42.2211	176.644	42.219	176.606	42.21	176.647	42.2196	176.657	42.2221	176.665	42.224
1273	176.548	42.196	176.506	42.1859	176.456	42.174	176.299	42.1365	176.402	42.1612	176.4	42.1606	176.659	42.2225	176.678	42.227	176.868	42.2725	176.653	42.2212	176.644	42.219	176.607	42.2101	176.647	42.2196	176.657	42.2221	176.666	42.2241
1274	176.553	42.1973	176.511	42.1872	176.463	42.1755	176.303	42.1375	176.409	42.1627	176.406	42.1621	176.658	42.2223	176.678	42.227	176.868	42.2724	176.654	42.2212	176.644	42.219	176.608	42.2103	176.647	42.2197	176.657	42.2222	176.666	42.2242
1275	176.558	42.1984	176.517	42.1885	176.469	42.177	176.307	42.1384	176.415	42.1643	176.413	42.1637	176.657	42.2221	176.678	42.227	176.867	42.2723	176.654	42.2213	176.644	42.219	176.608	42.2104	176.647	42.2197	176.657	42.2222	176.666	42.2243
1276	176.563	42.1995	176.522	42.1897	176.475	42.1784	176.312	42.1395	176.422	42.1659	176.419	42.1652	176.657	42.222	176.678	42.227	176.867	42.2723	176.654	42.2214	176.644	42.219	176.609	42.2105	176.647	42.2197	176.657	42.2221	176.667	42.2244
1277	176.567	42.2005	176.527	42.1909	176.48	42.1798	176.316	42.1406	176.428	42.1674	176.426	42.1668	176.656	42.2219	176.678	42.2271	176.867	42.2722	176.655	42.2215	176.644	42.219	176.609	42.2106	176.647	42.2197	176.657	42.2221	176.668	42.2246
1278	176.571	42.2015	176.531	42.192	176.485	42.181	176.321	42.1417	176.435	42.1689	176.432	42.1682	176.656	42.2218	176.678	42.2271	176.867	42.2722	176.655	42.2215	176.644	42.219	176.61	42.2107	176.647	42.2197	176.657	42.2221	176.669	42.2248
1279	176.575	42.2024	176.535	42.193	176.49	42.1822	176.326	42.1429	176.441	42.1703	176.438	42.1697	176.656	42.2217	176.678	42.2272	176.867	42.2722	176.655	42.2216	176.644	42.219	176.61	42.2108	176.647	42.2197	176.657	42.2221	176.669	42.225
1280	176.579	42.2033	176.539	42.194	176.495	42.1833	176.331	42.1442	176.446	42.1717	176.444	42.1711	176.655	42.2216	176.679	42.2272	176.867	42.2722	176.655	42.2216	176.644	42.219	176.611	42.2109	176.647	42.2196	176.657	42.2221	176.67	42.2251
1281	176.582	42.2042	176.543	42.1949	176.499	42.1843	176.336	42.1454	176.452	42.173	176.45	42.1725	176.655	42.2216	176.679	42.2272	176.867	42.2722	176.655	42.2216	176.645	42.2191	176.611	42.211	176.647	42.2196	176.658	42.2222	176.67	42.2252
1282	176.586	42.2049	176.547	42.1957	176.503	42.1852	176.342	42.1466	176.457	42.1742	176.455	42.1738	176.655	42.2216	176.679	42.2273	176.867	42.2722	176.655	42.2217	176.645	42.2191	176.611	42.2111	176.647	42.2196	176.658	42.2222	176.67	42.2252
1283	176.589	42.2057	176.55	42.1966	176.506	42.186	176.347	42.1479	176.462	42.1754	176.461	42.1751	176.655	42.2216	176.679	42.2274	176.867	42.2722	176.656	42.2217	176.645	42.2192	176.611	42.2111	176.647	42.2195	176.658	42.2223	176.671	42.2253
1284	176.591	42.2064	176.554	42.1974	176.51	42.1869	176.352	42.1491	176.467	42.1765	176.466	42.1764	176.655	42.2215	176.68	42.2275	176.867	42.2722	176.656	42.2217	176.646	42.2193	176.611	42.2111	176.646	42.2195	176.658	42.2223	176.671	42.2253
1285	176.594	42.207	176.557	42.1981	176.513	42.1877	176.357	42.1503	176.471	42.1776	176.472	42.1777	176.655	42.2215	176.68	42.2276	176.867	42.2722	176.656	42.2218	176.646	42.2195	176.611	42.2111	176.646	42.2195	176.658	42.2223	176.671	42.2254
1286	176.596	42.2076	176.56	42.1989	176.517	42.1885	176.362	42.1515	176.476	42.1787	176.477	42.179	176.655	42.2215	176.68	42.2276	176.867	42.2722	176.656	42.2218	176.647	42.2196	176.611	42.2111	176.646	42.2195	176.658	42.2223	176.671	42.2255
1287	176.599	42.2081	176.563	42.1995	176.52	42.1893	176.367	42.1527	176.48	42.1797	176.482	42.1802	176.655	42.2216	176.681	42.2277	176.866	42.2721	176.656	42.2218	176.648	42.2198	176.611	42.2111	176.646	42.2195	176.658	42.2223	176.672	42.2255
1288	176.601	42.2087	176.565	42.2001	176.523	42.19	176.372	42.1539	176.484	42.1807	176.487	42.1814	176.655	42.2216	176.681	42.2278	176.866	42.272	176.656	42.2218	176.648	42.22	176.611	42.211	176.646	42.2195	176.658	42.2223	176.672	42.2256
1289	176.604	42.2093	176.568	42.2007	176.526	42.1908	176.377	42.1552	176.488	42.1815	176.492	42.1825	176.655	42.2217	176.681	42.2279	176.865	42.2718	176.656	42.2218	176.649	42.2202	176.611	42.2109	176.646	42.2195	176.658	42.2224	176.672	42.2257
1290	176.606	42.2098	176.57	42.2013	176.529	42.1914	176.382	42.1564	176.491	42.1824	176.496	42.1836	176.656	42.2217	176.682	42.2279	176.865	42.2717	176.656	42.2219	176.65	42.2203	176.61	42.2109	176.647	42.2195	176.659	42.2224	176.673	42.2257
1291	176.608	42.2104	176.573	42.2018	176.531	42.192	176.387	42.1575	176.494	42.1831	176.5	42.1845	176.656	42.2218	176.682	42.2279	176.865	42.2716	176.656	42.2219	176.65	42.2204	176.61	42.2108	176.647	42.2196	176.659	42.2225	176.673	42.2258
1292	176.61	42.2109	176.575	42.2024	176.534	42.1925	176.392	42.1586	176.497	42.1839	176.504	42.1854	176.656	42.2219	176.681	42.2279	176.864	42.2716	176.656	42.2219	176.65	42.2205	176.61	42.2108	176.647	42.2197	176.659	42.2226	176.673	42.2257
1293	176.612	42.2114	176.577	42.2029	176.536	42.193	176.396	42.1597	176.5	42.1846	176.508	42.1863	176.657	42.2219	176.681	42.2278	176.864	42.2715	176.656	42.2219	176.651	42.2205	176.61	42.2108	176.648	42.2198	176.66	42.2227	176.672	42.2257
1294	176.614	42.2118	176.579	42.2034	176.537	42.1935	176.4	42.1607	176.503	42.1852	176.511	42.1872	176.657	42.222	176.681	42.2278	176.864	42.2714	176.657	42.2219	176.651	42.2205	176.61	42.2108	176.648	42.2199	176.66	42.2227	176.672	42.2257
1295	176.616	42.2122	176.581	42.2039	176.539	42.1939	176.404	42.1616	176.506	42.1859	176.515	42.1881	176.657	42.222	176.681	42.2278	176.863	42.2713	176.657	42.222	176.651	42.2205	176.61	42.2108	176.648	42.22	176.66	42.2228	176.673	42.2258
1296	176.618	42.2126	176.583	42.2043	176.541	42.1944	176.408	42.1625	176.509	42.1866	176.519	42.189	176.657	42.2221	176.681	42.2277	176.863	42.2712	176.657	42.222	176.651	42.2205	176.61	42.2108	176.649	42.2201	176.66	42.2228	176.673	42.226
1297	176.619	42.213	176.584	42.2047	176.543	42.1949	176.412	42.1634	176.511	42.1873	176.522	42.1898	176.657	42.2221	176.681	42.2277	176.862	42.2711	176.657	42.222	176.651	42.2205	176.61	42.2109	176.649	42.2201	176.66	42.2228	176.674	42.2261
1298	176.621	42.2134	176.586	42.205	176.545	42.1953	176.415	42.1643	176.514	42.1879	176.526	42.1906	176.658	42.2222	176.681	42.2277	176.862	42.2709	176.657	42.222	176.651	42.2205	176.611	42.211	176.649	42.2201	176.66	42.2228	176.675	42.2263
1299	176.622	42.2138	176.587	42.2052	176.547	42.1957	176.419	42.1652	176.517	42.1885	176.529	42.1914	176.658	42.2223	176.68	42.2276	176.861	42.2708	176.657	42.222	176.651	42.2205	176.611	42.2111	176.649	42.2201	176.66	42.2229	176.676	42.2265
1300	176.624	42.2141	176.588	42.2055	176.548	42.1961	176.423	42.1661	176.519	42.1891	176.531	42.192	176.659	42.2224	176.68	42.2276	176.86	42.2706	176.657	42.222	176.651	42.2205	176.612	42.2113	176.649	42.2201	176.661	42.2229	176.676	42.2266
1301	176.625	42.2144	176.589	42.2057	176.55	42.1964	176.427	42.167	176.521	42.1896	176.534	42.1927	176.659	42.2225	176.68	42.2276	176.86	42.2705	176.657	42.2221	176.65	42.2204	176.612	42.2113	176.649	42.2202	176.661	42.2229	176.677	42.2267
1302	176.626	42.2147	176.59	42.2059	176.551	42.1967	176.43	42.1678	176.524	42.1902	176.537	42.1933	176.659	42.2226	176.68	42.2275	176.859	42.2704	176.657	42.2221	176.65	42.2203	176.612	42.2114	176.649	42.2202	176.661	42.2229	176.677	42.2268
1303	176.627	42.215	176.591	42.2062	176.553	42.1971	176.434	42.1687	176.526	42.1907	176.54	42.194	176.659	42.2226	176.679	42.2274	176.859	42.2703	176.657	42.2221	176.649	42.2202	176.613	42.2115	176.65	42.2203	176.661	42.2229	176.677	42.2269
1304	176.628	42.2152	176.592	42.2064	176.554	42.1974	176.437	42.1695	176.528	42.1913	176.543	42.1947	176.659	42.2226	176.679	42.2273	176.859	42.2703	176.657	42.2221	176.649	42.2201	176.613	42.2115	176.65	42.2203	176.661	42.2229	176.678	42.227
1305	176.629	42.2154	176.593	42.2067	176.555	42.1977	176.441	42.1703	176.53	42.1918	176.546	42.1954	176.659	42.2225	176.679	42.2272	176.858	42.2702	176.657	42.2221	176.648	42.22	176.613	42.2116	176.65	42.2203	176.66	42.2228	176.678	42.2271
1306	176.63	42.2156	176.594	42.2069	176.557	42.1981	176.444	42.1712	176.533	42.1923	176.549	42.1961	176.658	42.2224	176.679	42.2272	176.858	42.2701	176.657	42.2221	176.648	42.22	176.613	42.2116	176.65	42.2203	176.66	42.2228	176.678	42.2272
1307	176.631	42.2157	176.595	42.2071	176.558	42.1985	176.448	42.1721	176.534	42.1928	176.552	42.1969	176.658	42.2223	176.679	42.2272	176.857	42.2699	176.657	42.2221	176.648	42.22	176.614	42.2116	176.65	42.2203	176.66	42.2227	176.679	42.2273
1308	176.631	42.2159	176.596	42.2074	176.56	42.1988	176.452	42.173	176.536	42.1932	176.554	42.1975	176.658	42.2222	176.679	42.2273	176.857	42.2698	176.657	42.2221	176.649	42.22	176.614	42.2116	176.65	42.2203	176.659	42.2226	176.68	42.2274
1309	176.632	42.2161	176.597	42.2076	176.561	42.1991	176.455	42.1738	176.538	42.1936	176.557	42.1982	176.657	42.2221	176.679	42.2273	176.856	42.2696	176.657	42.2221	176.649	42.2201	176.614	42.2116	176.65	42.2203	176.659	42.2226	176.68	42.2275
1310	176.633	42.2162	176.597	42.2078	176.562	42.1994	176.459	42.1747	176.54	42.194	176.559	42.1987	176.657	42.2221	176.679	42.2273	176.856	42.2695	176.657	42.2221	176.649	42.2202	176.613	42.2116	176.649	42.2202	176.659	42.2226	176.68	42.2275
1311	176.633	42.2164	176.598	42.208	176.563	42.1996	176.463	42.1756	176.541	42.1944	176.562	42.1992	176.657	42.2221	176.679	42.2274	176.855	42.2694	176.657	42.222	176.649	42.2202	176.613	42.2116	176.649	42.2202	176.659	42.2225	176.68	42.2275
1312	176.634	42.2165	176.599	42.2082	176.564	42.1999	176.466	42.1764	176.543	42.1948	176.564	42.1997	176.657	42.222	176.679	42.2274	176.855	42.2694	176.657	42.222	176.649	42.2202	176.613	42.2115	176.649	42.2202	176.659	42.2225	176.68	42.2275
1313	176.635	42.2167	176.6	42.2083	176.565	42.2001	176.469	42.1772	176.545	42.1952	176.566	42.2002	176.657	42.222	176.68	42.2274	176.855	42.2694	176.657	42.222	176.649	42.2202	176.613	42.2115	176.649	42.2201	176.659	42.2225	176.68	42.2274
1314	176.635	42.2169	176.6	42.2085	176.566	42.2003	176.473	42.178	176.546	42.1955	176.568	42.2007	176.657	42.222	176.68	42.2274	176.855	42.2695	176.657	42.222	176.649	42.2202	176.613	42.2115	176.649	42.2201	176.659	42.2226	176.679	42.2274
1315	176.636	42.217	176.601	42.2087	176.567	42.2006	176.476	42.1787	176.547	42.1958	176.57	42.2012	176.657	42.2219	176.68	42.2274	176.855	42.2695	176.657	42.222	176.649	42.2201	176.613	42.2115	176.649	42.2201	176.659	42.2226	176.679	42.2274
1316	176.637	42.2172	176.602	42.209	176.568	42.2009	176.479	42.1795	176.549	42.1961	176.572	42.2016	176.656	42.2219	176.68	42.2274	176.855	42.2695	176.657	42.222	176.649	42.2201	176.613	42.2115	176.649	42.22	176.659	42.2226	176.679	42.2274
1317	176.637	42.2174	176.603	42.2092	176.569	42.2011	176.482	42.1802	176.55	42.1964	176.573	42.2021	176.656	42.2219	176.68	42.2274	176.855	42.2695	176.657	42.222	176.649	42.2202	176.613	42.2114	176.649	42.2201	176.659	42.2226	176.679	42.2274
1318	176.638	42.2176	176.605	42.2095	176.57	42.2013	176.485	42.1808	176.55	42.1966	176.575	42.2025	176.656	42.2218	176.68	42.2275	176.855	42.2694	176.657	42.222	176.649	42.2202	176.613	42.2114	176.649	42.2201	176.659	42.2226	176.68	42.2274
1319	176.639	42.2178	176.606	42.2098	176.571	42.2014	176.487	42.1815	176.551	42.1967	176.577	42.2028	176.656	42.2219	176.68	42.2275	176.855	42.2694	176.657	42.222	176.65	42.2203	176.613	42.2114	176.649	42.2201	176.659	42.2226	176.68	42.2275
1320	176.64	42.2179	176.607	42.21	176.571	42.2015	176.49	42.182	176.552	42.1969	176.578	42.2031	176.657	42.2219	176.68	42.2276	176.855	42.2694	176.657	42.222	176.65	42.2203	176.612	42.2114	176.649	42.22	176.659	42.2226	176.68	42.2275
1321	176.641	42.2181	176.608	42.2103	176.572	42.2016	176.492	42.1826	176.553	42.1971	176.579	42.2034	176.657	42.222	176.68	42.2276	176.855	42.2694	176.657	42.222	176.65	42.2204	176.613	42.2114	176.648	42.22	176.659	42.2226	176.68	42.2275
1322	176.641	42.2183	176.609	42.2105	176.572	42.2017	176.494	42.183	176.554	42.1974	176.58	42.2037	176.657	42.2221	176.68	42.2276	176.855	42.2695	176.657	42.2219	176.65	42.2204	176.613	42.2114	176.648	42.2199	176.659	42.2226	176.68	42.2275
1323	176.642	42.2184	176.609	42.2106	176.573	42.2018	176.496	42.1835	176.555	42.1976	176.582	42.204	176.658	42.2222	176.681	42.2277	176.855	42.2695	176.657	42.2219	176.65	42.2204	176.613	42.2115	176.648	42.2199	176.659	42.2226	176.68	42.2275
1324	176.643	42.2186	176.61	42.2108	176.573	42.202	176.498	42.184	176.556	42.1979	176.583	42.2043	176.658	42.2223	176.681	42.2277	176.856	42.2695	176.656	42.2219	176.65	42.2204	176.613	42.2116	176.648	42.2199	176.659	42.2225	176.68	42.2275
1325	176.643	42.2188	176.61	42.2109	176.574	42.2021	176.5	42.1844	176.557	42.1982	176.584	42.2047	176.659	42.2225	176.681	42.2277	176.856	42.2695	176.656	42.2219	176.65	42.2205	176.614	42.2116	176.648	42.2199	176.659	42.2225	176.68	42.2275
1326	176.644	42.2189	176.611	42.211	176.574	42.2023	176.502	42.1849	176.558	42.1984	176.586	42.205	176.659	42.2226	176.681	42.2277	176.856	42.2695	176.656	42.2219	176.651	42.2205	176.614	42.2117	176.648	42.2199	176.659	42.2225	176.68	42.2275
1327	176.645	42.2191	176.612	42.2112	176.575	42.2025	176.503	42.1853	176.559	42.1986	176.587	42.2053	176.66	42.2227	176.681	42.2277	176.856	42.2695	176.656	42.2219	176.651	42.2206	176.614	42.2118	176.648	42.22	176.659	42.2225	176.68	42.2275
1328	176.645	42.2191	176.612	42.2114	176.576	42.2027	176.505	42.1858	176.56	42.1988	176.588	42.2056	176.66	42.2228	176.681	42.2278	176.855	42.2695	176.656	42.2219	176.651	42.2206	176.614	42.2118	176.648	42.22	176.659	42.2225	176.68	42.2275
1329	176.645	42.2192	176.613	42.2116	176.577	42.2029	176.507	42.1862	176.561	42.199	176.589	42.2058	176.661	42.2229	176.681	42.2278	176.855	42.2694	176.656	42.2219	176.652	42.2208	176.614	42.2118	176.648	42.22	176.659	42.2225	176.68	42.2275
1330	176.645	42.2192	176.614	42.2118	176.577	42.203	176.508	42.1865	176.562	42.1993	176.59	42.2061	176.661	42.223	176.682	42.2279	176.855	42.2693	176.656	42.2219	176.652	42.2209	176.614	42.2118	176.648	42.2199	176.659	42.2226	176.68	42.2276
1331	176.645	42.2192	176.615	42.2119	176.578	42.2032	176.51	42.1869	176.563	42.1995	176.591	42.2063	176.661	42.223	176.682	42.228	176.855	42.2693	176.656	42.2219	176.653	42.2211	176.614	42.2118	176.648	42.2199	176.659	42.2226	176.68	42.2276
1332	176.645	42.2192	176.615	42.2121	176.578	42.2032	176.511	42.1872	176.564	42.1998	176.592	42.2065	176.661	42.223	176.683	42.2282	176.854	42.2692	176.657	42.2219	176.654	42.2213	176.614	42.2118	176.648	42.2198	176.659	42.2226	176.68	42.2276
1333	176.645	42.2192	176.616	42.2122	176.579	42.2033	176.512	42.1875	176.566	42.2002	176.593	42.2067	176.661	42.2229	176.683	42.2283	176.854	42.2691	176.657	42.222	176.654	42.2214	176.614	42.2118	176.648	42.2198	176.659	42.2226	176.68	42.2276
1334	176.645	42.2193	176.616	42.2123	176.579	42.2035	176.513	42.1877	176.567	42.2006	176.594	42.2069	176.661	42.2229	176.683	42.2283	176.854	42.269	176.657	42.222	176.655	42.2216	176.614	42.2119	176.648	42.2198	176.659	42.2226	176.68	42.2275
1335	176.646	42.2193	176.617	42.2125	176.58	42.2036	176.514	42.188	176.569	42.201	176.594	42.207	176.66	42.2228	176.684	42.2284	176.853	42.269	176.657	42.222	176.656	42.2217	176.615	42.2119	176.648	42.2198	176.659	42.2226	176.68	42.2274
1336	176.646	42.2194	176.618	42.2126	176.581	42.2038	176.515	42.1882	176.57	42.2013	176.595	42.2072	176.66	42.2228	176.684	42.2284	176.853	42.2689	176.657	42.2219	176.656	42.2218	176.615	42.2119	176.648	42.2198	176.66	42.2226	176.679	42.2274
1337	176.646	42.2195	176.618	42.2128	176.581	42.2039	176.516	42.1885	176.572	42.2016	176.596	42.2074	176.66	42.2227	176.684	42.2285	176.853	42.2689	176.656	42.2219	176.656	42.2219	176.614	42.2119	176.648	42.2199	176.66	42.2227	176.679	42.2274
1338	176.647	42.2196	176.619	42.2129	176.582	42.2041	176.518	42.1887	176.573	42.2018	176.596	42.2075	176.659	42.2226	176.684	42.2286	176.853	42.2688	176.656	42.2219	176.656	42.2219	176.614	42.2118	176.648	42.2199	176.66	42.2227	176.68	42.2274
1339	176.647	42.2197	176.62	42.2131	176.582	42.2042	176.518	42.1889	176.573	42.2021	176.597	42.2076	176.659	42.2224	176.685	42.2286	176.853	42.2688	176.656	42.2218	176.657	42.2219	176.614	42.2118	176.648	42.2199	176.66	42.2227	176.68	42.2275
1340	176.647	42.2197	176.62	42.2132	176.583	42.2043	176.519	42.1892	176.574	42.2023	176.597	42.2077	176.658	42.2223	176.685	42.2287	176.852	42.2687	176.656	42.2218	176.656	42.2219	176.614	42.2118	176.648	42.22	176.66	42.2227	176.68	42.2274
1341	176.648	42.2198	176.621	42.2134	176.583	42.2044	176.52	42.1893	176.575	42.2025	176.597	42.2078	176.658	42.2222	176.685	42.2287	176.852	42.2686	176.656	42.2218	176.656	42.2219	176.614	42.2117	176.649	42.2201	176.66	42.2227	176.679	42.2274
1342	176.648	42.2198	176.621	42.2135	176.584	42.2045	176.521	42.1895	176.576	42.2028	176.597	42.2078	176.657	42.2221	176.685	42.2287	176.851	42.2685	176.656	42.2218	176.656	42.2218	176.614	42.2117	176.649	42.2202	176.66	42.2227	176.679	42.2273
1343	176.648	42.2199	176.621	42.2135	176.584	42.2046	176.521	42.1896	176.578	42.2031	176.598	42.2078	176.657	42.222	176.685	42.2286	176.851	42.2684	176.656	42.2217	176.656	42.2218	176.614	42.2118	176.65	42.2202	176.659	42.2226	176.679	42.2273
1344	176.648	42.22	176.621	42.2136	176.585	42.2048	176.522	42.1898	176.579	42.2033	176.598	42.2079	176.657	42.222	176.684	42.2286	176.851	42.2683	176.655	42.2216	176.656	42.2217	176.614	42.2118	176.65	42.2203	176.659	42.2226	176.679	42.2272
1345	176.649	42.22	176.622	42.2136	176.585	42.2049	176.523	42.1899	176.58	42.2036	176.598	42.208	176.656	42.2219	176.684	42.2285	176.85	42.2682	176.655	42.2215	176.655	42.2217	176.614	42.2118	176.65	42.2204	176.659	42.2225	176.678	42.2272
1346	176.649	42.2201	176.622	42.2136	176.586	42.205	176.523	42.1901	176.581	42.2038	176.598	42.208	176.656	42.2218	176.683	42.2283	176.85	42.2681	176.654	42.2214	176.655	42.2216	176.615	42.2119	176.651	42.2205	176.658	42.2224	176.678	42.2271
1347	176.649	42.2201	176.622	42.2137	176.586	42.2051	176.524	42.1902	176.582	42.204	176.599	42.2081	176.656	42.2218	176.683	42.2282	176.849	42.268	176.654	42.2212	176.655	42.2214	176.615	42.212	176.651	42.2206	176.658	42.2223	176.678	42.2271
1348	176.649	42.2202	176.622	42.2137	176.587	42.2052	176.525	42.1904	176.582	42.2042	176.599	42.2082	176.656	42.2218	176.683	42.2281	176.849	42.268	176.653	42.2211	176.654	42.2213	176.615	42.2121	176.651	42.2206	176.658	42.2222	176.679	42.2272
1349	176.649	42.2202	176.622	42.2136	176.587	42.2053	176.525	42.1906	176.583	42.2043	176.599	42.2083	176.656	42.2218	176.682	42.2281	176.849	42.268	176.653	42.221	176.654	42.2213	176.616	42.2122	176.651	42.2206	176.657	42.2221	176.679	42.2273
1350	176.649	42.2202	176.622	42.2136	176.587	42.2053	176.526	42.1908	176.583	42.2043	176.6	42.2084	176.656	42.2218	176.682	42.228	176.849	42.2679	176.652	42.2208	176.654	42.2212	176.616	42.2123	176.651	42.2206	176.657	42.222	176.679	42.2274
1351	176.65	42.2203	176.621	42.2135	176.587	42.2054	176.527	42.191	176.583	42.2044	176.6	42.2084	176.656	42.2218	176.682	42.228	176.849	42.2679	176.652	42.2207	176.654	42.2212	176.616	42.2123	176.651	42.2207	176.656	42.2219	176.68	42.2275
1352	176.65	42.2204	176.621	42.2135	176.587	42.2054	176.528	42.1912	176.583	42.2044	176.6	42.2085	176.656	42.2218	176.682	42.228	176.849	42.2678	176.651	42.2207	176.653	42.2212	176.617	42.2124	176.651	42.2206	176.656	42.2218	176.68	42.2275
1353	176.65	42.2205	176.621	42.2134	176.587	42.2054	176.529	42.1914	176.583	42.2045	176.601	42.2086	176.656	42.2218	176.682	42.228	176.848	42.2678	176.651	42.2206	176.653	42.2212	176.617	42.2124	176.651	42.2206	176.656	42.2218	176.68	42.2275
1354	176.651	42.2206	176.621	42.2134	176.588	42.2055	176.53	42.1916	176.584	42.2045	176.601	42.2088	176.656	42.2217	176.682	42.2279	176.848	42.2677	176.651	42.2205	176.653	42.2212	176.617	42.2124	176.651	42.2205	176.656	42.2217	176.68	42.2275
1355	176.651	42.2207	176.621	42.2134	176.588	42.2056	176.531	42.1918	176.584	42.2046	176.602	42.2089	176.655	42.2217	176.682	42.2279	176.848	42.2677	176.65	42.2204	176.653	42.2212	176.617	42.2124	176.65	42.2204	176.655	42.2216	176.68	42.2276
1356	176.652	42.2208	176.621	42.2134	176.589	42.2057	176.531	42.192	176.584	42.2047	176.603	42.2091	176.655	42.2216	176.681	42.2278	176.848	42.2676	176.65	42.2203	176.654	42.2213	176.617	42.2125	176.65	42.2203	176.655	42.2215	176.681	42.2277
1357	176.652	42.2209	176.621	42.2135	176.589	42.2058	176.532	42.1921	176.585	42.2048	176.604	42.2093	176.654	42.2214	176.681	42.2278	176.848	42.2676	176.649	42.2202	176.655	42.2214	176.617	42.2125	176.649	42.2202	176.654	42.2214	176.681	42.2278
1358	176.653	42.221	176.622	42.2136	176.59	42.2059	176.533	42.1923	176.585	42.2048	176.604	42.2095	176.654	42.2213	176.681	42.2278	176.847	42.2676	176.649	42.2202	176.655	42.2216	176.617	42.2125	176.649	42.22	176.654	42.2212	176.681	42.2279
1359	176.653	42.2211	176.622	42.2137	176.59	42.206	176.533	42.1925	176.585	42.2048	176.605	42.2096	176.653	42.2212	176.681	42.2279	176.847	42.2675	176.649	42.2201	176.656	42.2218	176.617	42.2125	176.648	42.22	176.653	42.2211	176.682	42.228
1360	176.654	42.2213	176.623	42.2139	176.59	42.206	176.534	42.1927	176.585	42.2048	176.606	42.2098	176.653	42.2211	176.682	42.228	176.848	42.2676	176.649	42.2201	176.657	42.222	176.617	42.2124	176.648	42.2199	176.653	42.221	176.682	42.2281
1361	176.655	42.2215	176.623	42.2139	176.59	42.206	176.535	42.1929	176.585	42.2048	176.607	42.21	176.653	42.221	176.683	42.2282	176.848	42.2676	176.649	42.2201	176.658	42.2222	176.617	42.2124	176.648	42.2198	176.652	42.221	176.682	42.2281
1362	176.655	42.2216	176.623	42.214	176.59	42.2061	176.536	42.1931	176.585	42.2048	176.607	42.2102	176.653	42.221	176.683	42.2283	176.848	42.2677	176.649	42.2202	176.658	42.2223	176.617	42.2124	176.648	42.2198	176.652	42.2209	176.682	42.2281
1363	176.656	42.2218	176.624	42.2141	176.59	42.2061	176.537	42.1933	176.585	42.2049	176.608	42.2104	176.653	42.221	176.684	42.2285	176.848	42.2677	176.649	42.2202	176.659	42.2225	176.616	42.2124	176.647	42.2197	176.652	42.2208	176.682	42.2281
1364	176.657	42.2219	176.624	42.2142	176.59	42.2061	176.538	42.1935	176.586	42.205	176.609	42.2107	176.652	42.2209	176.685	42.2287	176.848	42.2677	176.649	42.2202	176.659	42.2226	176.616	42.2123	176.647	42.2197	176.652	42.2208	176.682	42.2281
1365	176.657	42.2221	176.624	42.2143	176.591	42.2062	176.538	42.1936	176.586	42.2051	176.61	42.2109	176.652	42.2209	176.685	42.2288	176.848	42.2676	176.649	42.2202	176.66	42.2227	176.616	42.2123	176.647	42.2196	176.652	42.2208	176.682	42.228
1366	176.658	42.2222	176.625	42.2143	176.591	42.2062	176.539	42.1937	176.587	42.2053	176.611	42.2111	176.652	42.2208	176.686	42.229	176.848	42.2676	176.649	42.2202	176.66	42.2229	176.616	42.2124	176.646	42.2195	176.652	42.2207	176.682	42.228
1367	176.658	42.2224	176.625	42.2144	176.591	42.2063	176.539	42.1938	176.588	42.2055	176.612	42.2113	176.652	42.2208	176.687	42.2291	176.847	42.2675	176.65	42.2203	176.661	42.223	176.617	42.2124	176.646	42.2194	176.651	42.2207	176.682	42.2279
1368	176.659	42.2225	176.625	42.2145	176.592	42.2064	176.539	42.1939	176.589	42.2057	176.613	42.2115	176.652	42.2208	176.687	42.2292	176.847	42.2675	176.65	42.2203	176.661	42.2231	176.617	42.2125	176.646	42.2194	176.651	42.2206	176.681	42.2279
1369	176.659	42.2226	176.626	42.2145	176.592	42.2065	176.539	42.1939	176.589	42.2059	176.613	42.2116	176.652	42.2208	176.687	42.2293	176.847	42.2674	176.65	42.2204	176.662	42.2232	176.617	42.2126	176.646	42.2194	176.651	42.2206	176.681	42.2278
1370	176.66	42.2227	176.626	42.2146	176.592	42.2066	176.54	42.194	176.59	42.2061	176.614	42.2116	176.652	42.2209	176.688	42.2294	176.847	42.2674	176.65	42.2205	176.662	42.2232	176.618	42.2127	176.646	42.2194	176.651	42.2205	176.681	42.2277
1371	176.66	42.2228	176.626	42.2147	176.593	42.2067	176.54	42.1941	176.591	42.2063	176.614	42.2117	176.652	42.2209	176.688	42.2295	176.846	42.2673	176.651	42.2205	176.662	42.2233	176.618	42.2128	176.646	42.2194	176.65	42.2205	176.68	42.2276
1372	176.661	42.2229	176.626	42.2147	176.593	42.2067	176.54	42.1942	176.592	42.2065	176.614	42.2118	176.653	42.221	176.689	42.2296	176.846	42.2672	176.651	42.2206	176.662	42.2232	176.619	42.2129	176.646	42.2194	176.65	42.2204	176.68	42.2275
1373	176.661	42.223	176.626	42.2147	176.593	42.2067	176.541	42.1943	176.593	42.2068	176.614	42.2118	176.653	42.2211	176.689	42.2296	176.845	42.2671	176.651	42.2206	176.662	42.2231	176.619	42.213	176.646	42.2194	176.65	42.2204	176.679	42.2274
1374	176.661	42.223	176.626	42.2147	176.593	42.2067	176.541	42.1943	176.594	42.207	176.614	42.2118	176.653	42.2212	176.689	42.2296	176.845	42.267	176.651	42.2206	176.661	42.223	176.62	42.2131	176.646	42.2194	176.65	42.2203	176.679	42.2273
1375	176.661	42.223	176.626	42.2147	176.593	42.2067	176.541	42.1944	176.595	42.2072	176.614	42.2118	176.654	42.2212	176.689	42.2296	176.845	42.2669	176.651	42.2206	176.661	42.2229	176.62	42.2132	176.646	42.2194	176.649	42.2202	176.679	42.2272
1376	176.661	42.223	176.626	42.2146	176.593	42.2067	176.541	42.1944	176.596	42.2075	176.614	42.2118	176.654	42.2213	176.689	42.2296	176.845	42.2669	176.651	42.2206	176.66	42.2228	176.62	42.2132	176.646	42.2194	176.649	42.2202	176.678	42.2272
1377	176.661	42.223	176.626	42.2146	176.593	42.2067	176.541	42.1944	176.597	42.2076	176.614	42.2117	176.654	42.2214	176.688	42.2295	176.844	42.2668	176.651	42.2206	176.66	42.2227	176.62	42.2133	176.646	42.2195	176.649	42.2201	176.678	42.2271
1378	176.661	42.223	176.626	42.2146	176.593	42.2067	176.541	42.1944	176.597	42.2077	176.614	42.2117	176.654	42.2214	176.688	42.2294	176.844	42.2667	176.651	42.2207	176.66	42.2226	176.621	42.2133	176.647	42.2196	176.649	42.22	176.678	42.2271
1379	176.661	42.2231	176.626	42.2146	176.593	42.2068	176.541	42.1944	176.597	42.2078	176.614	42.2117	176.654	42.2214	176.688	42.2293	176.844	42.2667	176.651	42.2207	176.659	42.2225	176.621	42.2133	176.647	42.2198	176.648	42.22	176.678	42.227
1380	176.661	42.2231	176.626	42.2147	176.594	42.2069	176.541	42.1944	176.598	42.2078	176.614	42.2117	176.654	42.2214	176.687	42.2292	176.844	42.2667	176.652	42.2207	176.658	42.2224	176.62	42.2133	176.648	42.2199	176.648	42.2199	176.677	42.2269
1381	176.661	42.2231	176.627	42.2148	176.594	42.207	176.541	42.1944	176.598	42.2079	176.614	42.2117	176.654	42.2214	176.687	42.2291	176.844	42.2666	176.652	42.2208	176.658	42.2222	176.62	42.2133	176.649	42.2201	176.648	42.2199	176.677	42.2269
1382	176.661	42.2231	176.627	42.2149	176.594	42.207	176.541	42.1944	176.598	42.2079	176.614	42.2117	176.654	42.2213	176.686	42.229	176.844	42.2666	176.652	42.2208	176.657	42.2221	176.62	42.2132	176.649	42.2202	176.648	42.2199	176.677	42.2269
1383	176.661	42.223	176.627	42.2149	176.595	42.2071	176.541	42.1944	176.598	42.2079	176.614	42.2118	176.654	42.2213	176.686	42.229	176.843	42.2666	176.652	42.2207	176.657	42.222	176.62	42.2132	176.65	42.2203	176.648	42.2199	176.677	42.2269
1384	176.661	42.2229	176.627	42.215	176.595	42.2072	176.541	42.1944	176.598	42.2078	176.614	42.2118	176.654	42.2213	176.686	42.229	176.843	42.2666	176.651	42.2207	176.656	42.2219	176.62	42.2131	176.65	42.2204	176.648	42.2199	176.677	42.2269
1385	176.661	42.2229	176.627	42.215	176.595	42.2072	176.542	42.1944	176.597	42.2078	176.615	42.2119	176.654	42.2213	176.686	42.229	176.843	42.2666	176.651	42.2207	176.656	42.2218	176.619	42.213	176.65	42.2204	176.648	42.2198	176.678	42.2269
1386	176.66	42.2228	176.627	42.215	176.595	42.2073	176.542	42.1944	176.597	42.2077	176.615	42.212	176.654	42.2213	176.686	42.229	176.843	42.2666	176.652	42.2207	176.656	42.2217	176.619	42.2129	176.651	42.2205	176.647	42.2197	176.678	42.227
1387	176.66	42.2227	176.627	42.2149	176.596	42.2073	176.541	42.1944	176.596	42.2075	176.615	42.212	176.654	42.2214	176.686	42.229	176.844	42.2666	176.652	42.2208	176.655	42.2216	176.618	42.2127	176.651	42.2206	176.647	42.2197	176.678	42.227
1388	176.66	42.2226	176.627	42.2149	176.596	42.2074	176.541	42.1944	176.596	42.2074	176.616	42.2121	176.654	42.2213	176.687	42.2291	176.844	42.2667	176.652	42.2208	176.655	42.2215	176.617	42.2126	176.651	42.2206	176.647	42.2197	176.678	42.2269
1389	176.659	42.2226	176.627	42.2149	176.596	42.2075	176.541	42.1943	176.595	42.2073	176.616	42.2122	176.654	42.2213	176.687	42.2291	176.844	42.2667	176.652	42.2209	176.655	42.2215	176.617	42.2125	176.651	42.2207	176.648	42.2198	176.677	42.2269
1390	176.659	42.2226	176.628	42.215	176.597	42.2077	176.541	42.1942	176.595	42.2072	176.617	42.2124	176.654	42.2213	176.687	42.2292	176.844	42.2667	176.652	42.2209	176.654	42.2214	176.617	42.2124	176.651	42.2207	176.648	42.2199	176.677	42.2268
1391	176.659	42.2226	176.628	42.2151	176.598	42.2079	176.541	42.1942	176.595	42.2072	176.617	42.2125	176.654	42.2212	176.687	42.2292	176.844	42.2667	176.652	42.2209	176.654	42.2213	176.616	42.2123	176.651	42.2206	176.649	42.2201	176.677	42.2268
1392	176.659	42.2226	176.628	42.2151	176.599	42.2081	176.541	42.1942	176.595	42.2073	176.618	42.2127	176.653	42.2212	176.687	42.2292	176.844	42.2667	176.652	42.2209	176.654	42.2212	176.616	42.2122	176.651	42.2206	176.649	42.2202	176.677	42.2267
1393	176.659	42.2226	176.628	42.2151	176.599	42.2083	176.541	42.1942	176.596	42.2074	176.618	42.2128	176.653	42.2211	176.687	42.2293	176.844	42.2667	176.652	42.2209	176.653	42.2211	176.615	42.2121	176.65	42.2205	176.65	42.2203	176.677	42.2267
1394	176.659	42.2226	176.628	42.2151	176.6	42.2085	176.541	42.1942	176.596	42.2075	176.619	42.2129	176.653	42.2211	176.687	42.2293	176.844	42.2667	176.652	42.2209	176.653	42.221	176.615	42.212	176.65	42.2203	176.65	42.2204	176.677	42.2268
1395	176.659	42.2226	176.628	42.2151	176.601	42.2086	176.541	42.1942	176.597	42.2076	176.619	42.2129	176.653	42.221	176.687	42.2293	176.844	42.2666	176.653	42.221	176.652	42.2209	176.615	42.212	176.649	42.2202	176.651	42.2205	176.677	42.2269
1396	176.659	42.2226	176.628	42.2151	176.601	42.2087	176.541	42.1942	176.597	42.2077	176.619	42.213	176.652	42.2209	176.688	42.2293	176.843	42.2665	176.653	42.2211	176.652	42.2209	176.615	42.2121	176.649	42.2201	176.651	42.2206	176.677	42.2269
1397	176.659	42.2226	176.628	42.2151	176.602	42.2088	176.541	42.1942	176.597	42.2078	176.619	42.213	176.652	42.2209	176.688	42.2294	176.843	42.2665	176.654	42.2212	176.652	42.2209	176.616	42.2121	176.649	42.22	176.651	42.2207	176.678	42.227
1398	176.659	42.2225	176.628	42.2151	176.602	42.2089	176.541	42.1942	176.598	42.2079	176.62	42.2131	176.652	42.2208	176.688	42.2294	176.843	42.2664	176.654	42.2214	176.652	42.2209	176.616	42.2122	176.648	42.22	176.652	42.2208	176.678	42.227
1399	176.659	42.2225	176.628	42.2151	176.602	42.2089	176.541	42.1942	176.599	42.2081	176.62	42.2133	176.652	42.2208	176.688	42.2294	176.842	42.2664	176.655	42.2215	176.652	42.2209	176.616	42.2123	176.648	42.2199	176.652	42.221	176.678	42.2269
1400	176.659	42.2225	176.628	42.2152	176.602	42.2089	176.541	42.1943	176.599	42.2082	176.621	42.2134	176.652	42.2208	176.688	42.2293	176.842	42.2663	176.655	42.2216	176.652	42.2209	176.616	42.2123	176.648	42.2198	176.653	42.2211	176.677	42.2269
1401	176.659	42.2225	176.629	42.2153	176.602	42.2089	176.541	42.1943	176.6	42.2084	176.621	42.2135	176.651	42.2207	176.687	42.2293	176.842	42.2663	176.656	42.2217	176.652	42.2209	176.617	42.2124	176.648	42.2198	176.654	42.2213	176.677	42.2269
1402	176.659	42.2225	176.629	42.2154	176.602	42.2089	176.541	42.1944	176.601	42.2087	176.622	42.2137	176.651	42.2207	176.687	42.2293	176.842	42.2663	176.656	42.2219	176.652	42.2209	176.617	42.2124	176.647	42.2197	176.654	42.2214	176.677	42.2268
1403	176.659	42.2225	176.63	42.2155	176.602	42.2089	176.542	42.1945	176.602	42.2089	176.623	42.2138	176.651	42.2206	176.687	42.2293	176.842	42.2663	176.657	42.222	176.652	42.2209	176.617	42.2125	176.647	42.2197	176.654	42.2214	176.677	42.2268
1404	176.659	42.2226	176.63	42.2155	176.602	42.2089	176.542	42.1947	176.603	42.2091	176.623	42.214	176.651	42.2206	176.688	42.2294	176.842	42.2663	176.657	42.2221	176.652	42.2208	176.617	42.2126	176.647	42.2197	176.654	42.2214	176.677	42.2268
1405	176.66	42.2227	176.63	42.2155	176.602	42.2088	176.543	42.1948	176.603	42.2092	176.624	42.2141	176.651	42.2206	176.688	42.2294	176.842	42.2662	176.658	42.2223	176.652	42.2207	176.618	42.2126	176.647	42.2197	176.654	42.2214	176.677	42.2268
1406	176.66	42.2227	176.63	42.2156	176.601	42.2088	176.544	42.1949	176.604	42.2094	176.624	42.2142	176.651	42.2206	176.688	42.2294	176.841	42.2661	176.659	42.2225	176.651	42.2207	176.618	42.2127	176.647	42.2197	176.654	42.2214	176.677	42.2268
1407	176.66	42.2228	176.63	42.2156	176.601	42.2087	176.544	42.1951	176.604	42.2095	176.625	42.2143	176.651	42.2205	176.688	42.2295	176.841	42.266	176.66	42.2227	176.651	42.2206	176.618	42.2128	176.647	42.2197	176.654	42.2214	176.677	42.2268
1408	176.66	42.2228	176.63	42.2156	176.601	42.2086	176.545	42.1952	176.605	42.2095	176.625	42.2144	176.651	42.2205	176.688	42.2295	176.84	42.2659	176.66	42.2229	176.651	42.2206	176.618	42.2128	176.647	42.2197	176.654	42.2214	176.677	42.2268
1409	176.66	42.2228	176.63	42.2157	176.6	42.2085	176.546	42.1954	176.605	42.2096	176.625	42.2145	176.651	42.2205	176.688	42.2295	176.84	42.2658	176.661	42.223	176.651	42.2206	176.619	42.2128	176.647	42.2196	176.654	42.2213	176.677	42.2267
1410	176.66	42.2228	176.63	42.2157	176.6	42.2084	176.546	42.1956	176.606	42.2097	176.625	42.2145	176.651	42.2206	176.688	42.2295	176.84	42.2658	176.661	42.223	176.651	42.2205	176.618	42.2128	176.646	42.2195	176.654	42.2212	176.676	42.2266
1411	176.66	42.2227	176.63	42.2156	176.599	42.2082	176.547	42.1957	176.606	42.2098	176.625	42.2144	176.651	42.2206	176.687	42.2293	176.84	42.2657	176.661	42.223	176.65	42.2204	176.618	42.2127	176.645	42.2192	176.653	42.221	176.675	42.2264
1412	176.659	42.2226	176.629	42.2153	176.598	42.2078	176.547	42.1958	176.606	42.2098	176.624	42.2142	176.65	42.2204	176.686	42.2291	176.839	42.2656	176.66	42.2228	176.649	42.2202	176.617	42.2125	176.644	42.2189	176.651	42.2207	176.674	42.226
1413	176.658	42.2224	176.627	42.2148	176.595	42.2073	176.547	42.1958	176.605	42.2097	176.623	42.2139	176.649	42.2202	176.685	42.2287	176.839	42.2655	176.66	42.2227	176.648	42.2199	176.616	42.2122	176.641	42.2183	176.649	42.2202	176.672	42.2255
1414	176.657	42.2219	176.623	42.214	176.592	42.2065	176.547	42.1958	176.604	42.2094	176.621	42.2135	176.648	42.2198	176.683	42.2283	176.838	42.2652	176.659	42.2224	176.647	42.2196	176.615	42.2119	176.637	42.2173	176.645	42.2193	176.668	42.2247
1415	176.654	42.2212	176.618	42.2127	176.587	42.2053	176.546	42.1955	176.602	42.209	176.619	42.2129	176.646	42.2194	176.681	42.2278	176.836	42.2649	176.657	42.2221	176.645	42.2193	176.613	42.2115	176.631	42.2159	176.64	42.2179	176.663	42.2235
1416	176.649	42.2201	176.611	42.211	176.58	42.2037	176.544	42.1951	176.6	42.2084	176.616	42.2122	176.644	42.2189	176.679	42.2273	176.835	42.2645	176.656	42.2218	176.644	42.2189	176.611	42.2111	176.623	42.2139	176.632	42.2161	176.656	42.2218
1417	176.642	42.2185	176.601	42.2086	176.571	42.2015	176.542	42.1945	176.597	42.2077	176.612	42.2113	176.642	42.2184	176.677	42.2269	176.833	42.2642	176.654	42.2214	176.642	42.2185	176.609	42.2106	176.612	42.2113	176.622	42.2137	176.647	42.2195
1418	176.633	42.2163	176.588	42.2056	176.559	42.1986	176.538	42.1937	176.594	42.2069	176.608	42.2103	176.64	42.218	176.676	42.2265	176.832	42.2639	176.652	42.221	176.641	42.2182	176.607	42.21	176.599	42.2081	176.61	42.2108	176.634	42.2165
1419	176.62	42.2133	176.572	42.2018	176.543	42.1948	176.534	42.1926	176.59	42.2059	176.603	42.2092	176.639	42.2176	176.674	42.2262	176.832	42.2638	176.65	42.2205	176.64	42.2179	176.604	42.2094	176.583	42.2044	176.595	42.2073	176.619	42.2128
1420	176.605	42.2095	176.553	42.1972	176.524	42.1902	176.529	42.1915	176.585	42.2048	176.598	42.208	176.637	42.2173	176.673	42.2259	176.832	42.2638	176.648	42.2199	176.639	42.2177	176.601	42.2087	176.566	42.2003	176.579	42.2035	176.601	42.2086
1421	176.586	42.205	176.531	42.1918	176.501	42.1847	176.524	42.1901	176.58	42.2036	176.593	42.2067	176.636	42.217	176.673	42.2258	176.832	42.2638	176.646	42.2193	176.638	42.2174	176.598	42.2081	176.548	42.196	176.563	42.1995	176.582	42.204
1422	176.564	42.1998	176.505	42.1857	176.474	42.1784	176.518	42.1887	176.574	42.2021	176.587	42.2052	176.635	42.2169	176.673	42.2258	176.833	42.264	176.643	42.2188	176.637	42.2172	176.596	42.2074	176.53	42.1917	176.546	42.1955	176.562	42.1993
1423	176.539	42.1939	176.477	42.1789	176.445	42.1713	176.511	42.1872	176.567	42.2005	176.58	42.2037	176.635	42.2168	176.673	42.2258	176.833	42.2641	176.641	42.2182	176.636	42.217	176.593	42.2067	176.513	42.1876	176.53	42.1916	176.542	42.1945
1424	176.512	42.1875	176.446	42.1715	176.412	42.1636	176.504	42.1855	176.559	42.1987	176.573	42.202	176.635	42.2167	176.674	42.226	176.834	42.2643	176.639	42.2178	176.635	42.2167	176.59	42.206	176.497	42.1837	176.515	42.188	176.522	42.1899
1425	176.483	42.1805	176.413	42.1637	176.378	42.1553	176.497	42.1837	176.551	42.1967	176.566	42.2002	176.635	42.2167	176.675	42.2262	176.834	42.2644	176.637	42.2173	176.634	42.2165	176.587	42.2053	176.481	42.1801	176.501	42.1846	176.504	42.1855
1426	176.453	42.1732	176.378	42.1555	176.342	42.1467	176.489	42.1818	176.542	42.1946	176.558	42.1984	176.635	42.2169	176.676	42.2266	176.835	42.2646	176.636	42.217	176.633	42.2162	176.584	42.2046	176.468	42.1768	176.488	42.1816	176.487	42.1815
1427	176.421	42.1657	176.343	42.1471	176.304	42.1378	176.48	42.1798	176.532	42.1923	176.55	42.1965	176.637	42.2172	176.678	42.227	176.836	42.2648	176.634	42.2166	176.632	42.216	176.582	42.204	176.456	42.1739	176.477	42.179	176.472	42.1778
1428	176.389	42.158	176.308	42.1387	176.267	42.1288	176.472	42.1777	176.522	42.1899	176.542	42.1945	176.638	42.2176	176.68	42.2276	176.837	42.2652	176.633	42.2164	176.631	42.2159	176.58	42.2035	176.446	42.1715	176.468	42.1768	176.459	42.1747
1429	176.357	42.1504	176.274	42.1304	176.23	42.1199	176.463	42.1756	176.512	42.1874	176.534	42.1926	176.641	42.2182	176.683	42.2282	176.839	42.2656	176.632	42.2161	176.631	42.2158	176.578	42.2031	176.438	42.1697	176.461	42.1752	176.448	42.172
1430	176.327	42.1431	176.24	42.1225	176.193	42.1112	176.454	42.1734	176.501	42.1848	176.525	42.1906	176.644	42.2189	176.686	42.229	176.842	42.2662	176.632	42.216	176.631	42.2157	176.576	42.2028	176.433	42.1685	176.457	42.1743	176.439	42.17
1431	176.298	42.1361	176.209	42.1151	176.159	42.103	176.445	42.1713	176.49	42.1821	176.517	42.1885	176.647	42.2196	176.689	42.2297	176.844	42.2668	176.631	42.2159	176.63	42.2156	176.575	42.2025	176.432	42.1682	176.456	42.1741	176.434	42.1687
1432	176.271	42.1298	176.181	42.1084	176.127	42.0954	176.436	42.1692	176.479	42.1794	176.508	42.1864	176.65	42.2204	176.692	42.2304	176.847	42.2674	176.631	42.2158	176.63	42.2155	176.575	42.2024	176.433	42.1686	176.459	42.1746	176.432	42.1683
1433	176.247	42.1241	176.157	42.1025	176.099	42.0887	176.427	42.1672	176.467	42.1767	176.499	42.1843	176.653	42.2211	176.695	42.231	176.849	42.2679	176.631	42.2157	176.629	42.2154	176.574	42.2023	176.438	42.1698	176.464	42.176	176.435	42.1689
1434	176.227	42.1194	176.137	42.0976	176.075	42.083	176.419	42.1651	176.456	42.174	176.49	42.182	176.656	42.2218	176.697	42.2315	176.85	42.2683	176.631	42.2158	176.628	42.2152	176.574	42.2023	176.447	42.1717	176.473	42.178	176.441	42.1703
1435	176.212	42.1156	176.12	42.0938	176.056	42.0784	176.411	42.1631	176.445	42.1713	176.48	42.1798	176.659	42.2225	176.698	42.2318	176.851	42.2685	176.631	42.2158	176.628	42.2151	176.574	42.2023	176.457	42.1742	176.483	42.1806	176.45	42.1725
1436	176.2	42.1127	176.109	42.091	176.041	42.0749	176.402	42.1611	176.433	42.1686	176.47	42.1774	176.662	42.2231	176.699	42.232	176.852	42.2687	176.631	42.2159	176.627	42.2149	176.575	42.2024	176.469	42.177	176.495	42.1834	176.461	42.1752
1437	176.192	42.1109	176.101	42.0892	176.032	42.0726	176.393	42.159	176.423	42.166	176.461	42.1751	176.664	42.2237	176.699	42.2321	176.853	42.2688	176.632	42.2161	176.627	42.2148	176.576	42.2026	176.481	42.18	176.508	42.1864	176.474	42.1782
1438	176.188	42.1099	176.098	42.0884	176.026	42.0713	176.384	42.1569	176.412	42.1636	176.451	42.1728	176.666	42.2242	176.699	42.2321	176.853	42.2689	176.633	42.2162	176.627	42.2148	176.577	42.2029	176.493	42.1829	176.52	42.1893	176.487	42.1814
1439	176.187	42.1098	176.098	42.0885	176.025	42.071	176.375	42.1547	176.403	42.1612	176.441	42.1705	176.668	42.2246	176.699	42.232	176.853	42.269	176.633	42.2164	176.627	42.2148	176.578	42.2032	176.506	42.1858	176.532	42.1922	176.5	42.1846
1440	176.19	42.1104	176.103	42.0895	176.028	42.0716	176.366	42.1526	176.393	42.159	176.432	42.1683	176.669	42.225	176.698	42.2318	176.854	42.2691	176.634	42.2165	176.626	42.2147	176.58	42.2036	176.517	42.1887	176.544	42.195	176.513	42.1877
1441	176.196	42.1117	176.11	42.0912	176.034	42.0731	176.357	42.1504	176.385	42.157	176.423	42.1662	176.67	42.2252	176.697	42.2316	176.854	42.2691	176.634	42.2166	176.626	42.2147	176.582	42.204	176.529	42.1913	176.555	42.1976	176.526	42.1906
1442	176.203	42.1136	176.12	42.0936	176.043	42.0753	176.348	42.1483	176.377	42.1552	176.415	42.1641	176.671	42.2255	176.696	42.2314	176.855	42.2692	176.635	42.2168	176.627	42.2148	176.584	42.2045	176.539	42.1939	176.565	42.2	176.537	42.1934
1443	176.213	42.116	176.132	42.0965	176.055	42.0781	176.34	42.1462	176.371	42.1536	176.406	42.1621	176.672	42.2257	176.695	42.2311	176.855	42.2693	176.636	42.217	176.627	42.2149	176.585	42.2049	176.549	42.1962	176.574	42.2023	176.548	42.196
1444	176.225	42.1187	176.146	42.0998	176.069	42.0814	176.331	42.1441	176.365	42.1521	176.398	42.1602	176.673	42.2258	176.694	42.2308	176.855	42.2694	176.637	42.2172	176.628	42.215	176.587	42.2054	176.558	42.1984	176.583	42.2043	176.558	42.1985
1445	176.238	42.1218	176.161	42.1035	176.084	42.0852	176.323	42.1422	176.36	42.1509	176.391	42.1585	176.673	42.2259	176.693	42.2306	176.855	42.2694	176.638	42.2174	176.628	42.2152	176.589	42.2058	176.567	42.2004	176.591	42.2062	176.568	42.2008
1446	176.251	42.1251	176.178	42.1074	176.101	42.0892	176.315	42.1404	176.355	42.15	176.385	42.1569	176.674	42.226	176.692	42.2304	176.855	42.2693	176.639	42.2177	176.629	42.2154	176.591	42.2062	176.575	42.2023	176.598	42.208	176.577	42.2029
1447	176.266	42.1285	176.195	42.1116	176.119	42.0936	176.308	42.1387	176.352	42.1492	176.379	42.1556	176.674	42.226	176.691	42.2301	176.854	42.2692	176.64	42.218	176.63	42.2156	176.592	42.2066	176.582	42.2041	176.605	42.2096	176.585	42.2049
1448	176.281	42.1321	176.213	42.1159	176.138	42.098	176.302	42.1371	176.35	42.1486	176.374	42.1544	176.674	42.226	176.69	42.2299	176.854	42.2692	176.641	42.2182	176.631	42.2159	176.594	42.207	176.589	42.2057	176.611	42.2111	176.593	42.2067
1449	176.296	42.1357	176.231	42.1202	176.157	42.1026	176.296	42.1356	176.349	42.1483	176.37	42.1534	176.673	42.226	176.689	42.2298	176.854	42.2691	176.642	42.2185	176.632	42.2161	176.596	42.2074	176.595	42.2072	176.617	42.2124	176.599	42.2083
1450	176.311	42.1392	176.249	42.1245	176.177	42.1073	176.29	42.1342	176.348	42.1482	176.367	42.1526	176.673	42.2259	176.689	42.2296	176.854	42.269	176.643	42.2188	176.633	42.2163	176.597	42.2077	176.6	42.2085	176.622	42.2137	176.605	42.2097
1451	176.325	42.1428	176.266	42.1287	176.197	42.112	176.284	42.133	176.348	42.1482	176.364	42.1521	176.673	42.2258	176.688	42.2295	176.854	42.269	176.644	42.219	176.634	42.2165	176.599	42.2081	176.606	42.2097	176.627	42.2148	176.611	42.211
1452	176.34	42.1463	176.284	42.1328	176.216	42.1166	176.279	42.1318	176.349	42.1484	176.363	42.1517	176.672	42.2257	176.688	42.2294	176.853	42.269	176.645	42.2192	176.635	42.2167	176.6	42.2083	176.61	42.2109	176.631	42.2158	176.616	42.2122
1453	176.354	42.1497	176.301	42.1369	176.235	42.1211	176.275	42.1308	176.35	42.1488	176.362	42.1515	176.672	42.2256	176.688	42.2293	176.853	42.2689	176.646	42.2193	176.635	42.2169	176.601	42.2086	176.615	42.2119	176.634	42.2166	176.621	42.2133
1454	176.369	42.1531	176.317	42.1408	176.253	42.1255	176.272	42.1299	176.353	42.1493	176.362	42.1515	176.672	42.2255	176.687	42.2293	176.853	42.2688	176.646	42.2195	176.636	42.217	176.601	42.2087	176.619	42.2129	176.638	42.2174	176.625	42.2144
1455	176.382	42.1564	176.333	42.1446	176.271	42.1297	176.269	42.1293	176.355	42.1499	176.362	42.1516	176.671	42.2254	176.687	42.2292	176.852	42.2687	176.647	42.2197	176.637	42.2171	176.602	42.2089	176.622	42.2137	176.64	42.218	176.629	42.2154
1456	176.396	42.1596	176.348	42.1482	176.288	42.1337	176.267	42.1288	176.358	42.1507	176.364	42.152	176.67	42.2252	176.687	42.2291	176.852	42.2685	176.648	42.2198	176.637	42.2173	176.603	42.2091	176.625	42.2144	176.643	42.2186	176.633	42.2164
1457	176.408	42.1626	176.363	42.1517	176.304	42.1376	176.266	42.1285	176.362	42.1516	176.366	42.1524	176.67	42.2251	176.687	42.2291	176.851	42.2683	176.648	42.22	176.637	42.2174	176.603	42.2092	176.628	42.2151	176.645	42.2191	176.637	42.2172
1458	176.421	42.1656	176.377	42.155	176.32	42.1414	176.265	42.1283	176.366	42.1525	176.368	42.1531	176.669	42.225	176.687	42.2291	176.85	42.2681	176.649	42.2201	176.638	42.2175	176.604	42.2094	176.63	42.2156	176.647	42.2196	176.64	42.218
1459	176.433	42.1684	176.39	42.1583	176.335	42.145	176.265	42.1283	176.371	42.1536	176.372	42.1538	176.669	42.2248	176.687	42.2291	176.848	42.2677	176.649	42.2202	176.638	42.2176	176.605	42.2095	176.632	42.2161	176.649	42.2201	176.643	42.2187
1460	176.444	42.1711	176.403	42.1613	176.349	42.1484	176.265	42.1284	176.375	42.1547	176.375	42.1547	176.668	42.2246	176.686	42.2291	176.847	42.2674	176.65	42.2202	176.639	42.2177	176.605	42.2096	176.634	42.2166	176.651	42.2205	176.646	42.2194
1461	176.454	42.1736	176.415	42.1643	176.363	42.1517	176.266	42.1286	176.38	42.1559	176.379	42.1556	176.667	42.2245	176.686	42.229	176.846	42.2672	176.65	42.2203	176.64	42.2179	176.606	42.2098	176.636	42.217	176.652	42.2209	176.648	42.22
1462	176.465	42.1761	176.427	42.167	176.376	42.1548	176.268	42.129	176.386	42.1572	176.384	42.1567	176.667	42.2243	176.686	42.229	176.845	42.267	176.65	42.2203	176.64	42.218	176.606	42.21	176.637	42.2174	176.653	42.2211	176.651	42.2206
1463	176.474	42.1783	176.438	42.1696	176.388	42.1577	176.27	42.1295	176.391	42.1585	176.388	42.1578	176.666	42.2241	176.686	42.2289	176.844	42.2668	176.65	42.2204	176.641	42.2182	176.607	42.2101	176.639	42.2177	176.654	42.2214	176.653	42.2212
1464	176.483	42.1805	176.448	42.172	176.399	42.1605	176.273	42.1302	176.397	42.1599	176.393	42.159	176.665	42.224	176.686	42.2289	176.844	42.2667	176.65	42.2205	176.642	42.2184	176.608	42.2103	176.64	42.218	176.655	42.2215	176.655	42.2217
1465	176.492	42.1826	176.457	42.1743	176.41	42.1631	176.276	42.131	176.403	42.1612	176.399	42.1603	176.664	42.2238	176.686	42.2289	176.843	42.2665	176.651	42.2205	176.642	42.2186	176.609	42.2105	176.641	42.2182	176.656	42.2217	176.657	42.2221
1466	176.5	42.1846	176.467	42.1765	176.42	42.1655	176.28	42.1319	176.409	42.1627	176.404	42.1616	176.664	42.2236	176.686	42.2289	176.842	42.2663	176.651	42.2205	176.643	42.2187	176.61	42.2107	176.642	42.2185	176.656	42.2219	176.659	42.2225
1467	176.508	42.1864	176.475	42.1786	176.43	42.1678	176.284	42.1329	176.414	42.1641	176.409	42.1628	176.663	42.2234	176.685	42.2288	176.841	42.2661	176.651	42.2206	176.643	42.2188	176.61	42.2109	176.643	42.2188	176.657	42.2221	176.66	42.2229
1468	176.515	42.1881	176.484	42.1806	176.439	42.1699	176.289	42.134	176.42	42.1655	176.415	42.1642	176.662	42.2232	176.685	42.2288	176.841	42.266	176.651	42.2206	176.644	42.2189	176.611	42.2111	176.644	42.219	176.658	42.2222	176.662	42.2232
1469	176.522	42.1897	176.492	42.1825	176.447	42.1719	176.293	42.1351	176.426	42.1669	176.421	42.1655	176.661	42.223	176.686	42.2288	176.84	42.2658	176.651	42.2207	176.644	42.219	176.612	42.2112	176.645	42.2191	176.659	42.2224	176.663	42.2235
1470	176.528	42.1911	176.499	42.1843	176.455	42.1738	176.298	42.1363	176.432	42.1683	176.426	42.1669	176.66	42.2228	176.686	42.2289	176.839	42.2656	176.652	42.2207	176.644	42.219	176.612	42.2113	176.646	42.2193	176.659	42.2226	176.664	42.2238
1471	176.533	42.1925	176.506	42.1859	176.463	42.1756	176.303	42.1375	176.438	42.1697	176.432	42.1683	176.659	42.2226	176.686	42.2289	176.839	42.2655	176.652	42.2208	176.644	42.219	176.612	42.2114	176.646	42.2194	176.66	42.2228	176.666	42.2241
1472	176.539	42.1938	176.513	42.1875	176.47	42.1773	176.309	42.1388	176.443	42.171	176.438	42.1698	176.658	42.2224	176.686	42.2289	176.838	42.2654	176.652	42.2208	176.644	42.219	176.613	42.2115	176.647	42.2196	176.661	42.2229	176.667	42.2244
1473	176.544	42.195	176.519	42.189	176.477	42.1789	176.314	42.1401	176.449	42.1723	176.444	42.1712	176.657	42.2221	176.685	42.2288	176.838	42.2653	176.652	42.2208	176.644	42.219	176.613	42.2116	176.648	42.2198	176.661	42.2231	176.668	42.2246
1474	176.549	42.1963	176.524	42.1903	176.483	42.1804	176.32	42.1415	176.454	42.1735	176.451	42.1727	176.656	42.2219	176.685	42.2287	176.838	42.2652	176.652	42.2208	176.644	42.219	176.614	42.2117	176.648	42.2199	176.662	42.2232	176.668	42.2247
1475	176.554	42.1974	176.53	42.1916	176.488	42.1817	176.326	42.143	176.459	42.1748	176.457	42.1742	176.655	42.2217	176.685	42.2286	176.837	42.2652	176.652	42.2209	176.644	42.2189	176.614	42.2118	176.649	42.2201	176.662	42.2233	176.669	42.2248
1476	176.559	42.1985	176.534	42.1927	176.494	42.183	176.332	42.1444	176.465	42.176	176.463	42.1756	176.655	42.2215	176.684	42.2286	176.837	42.2651	176.652	42.2209	176.643	42.2188	176.614	42.2118	176.649	42.2202	176.663	42.2234	176.669	42.2249
1477	176.563	42.1995	176.539	42.1937	176.499	42.1842	176.338	42.1458	176.47	42.1772	176.469	42.1771	176.654	42.2213	176.684	42.2284	176.837	42.265	176.653	42.221	176.643	42.2187	176.614	42.2119	176.65	42.2203	176.663	42.2235	176.669	42.2249
1478	176.567	42.2004	176.543	42.1947	176.503	42.1853	176.344	42.1472	176.474	42.1784	176.475	42.1785	176.653	42.2212	176.683	42.2283	176.837	42.2649	176.653	42.221	176.643	42.2186	176.615	42.2119	176.65	42.2204	176.663	42.2236	176.669	42.225
1479	176.57	42.2013	176.546	42.1956	176.507	42.1863	176.35	42.1487	176.479	42.1794	176.481	42.18	176.653	42.221	176.683	42.2282	176.836	42.2648	176.653	42.221	176.642	42.2185	176.615	42.2119	176.651	42.2205	176.664	42.2236	176.67	42.2251
1480	176.574	42.2021	176.55	42.1965	176.511	42.1871	176.356	42.1501	176.483	42.1804	176.487	42.1814	176.652	42.2208	176.682	42.228	176.836	42.2647	176.653	42.221	176.642	42.2184	176.614	42.2119	176.651	42.2206	176.664	42.2236	176.671	42.2253
1481	176.577	42.2029	176.553	42.1973	176.514	42.188	176.362	42.1516	176.486	42.1813	176.493	42.1827	176.651	42.2207	176.682	42.2279	176.835	42.2647	176.653	42.221	176.641	42.2183	176.614	42.2118	176.651	42.2207	176.664	42.2237	176.671	42.2255
1482	176.58	42.2036	176.557	42.1981	176.518	42.1887	176.368	42.153	176.49	42.1822	176.498	42.184	176.65	42.2205	176.681	42.2278	176.835	42.2646	176.653	42.221	176.641	42.2182	176.614	42.2118	176.652	42.2208	176.664	42.2237	176.672	42.2257
1483	176.583	42.2043	176.56	42.1988	176.521	42.1895	176.374	42.1545	176.494	42.183	176.503	42.1853	176.65	42.2203	176.681	42.2277	176.835	42.2646	176.653	42.221	176.641	42.2181	176.614	42.2117	176.652	42.2208	176.664	42.2238	176.673	42.2258
1484	176.586	42.205	176.562	42.1994	176.524	42.1901	176.38	42.1559	176.497	42.1839	176.508	42.1865	176.649	42.2202	176.68	42.2276	176.835	42.2645	176.653	42.221	176.64	42.2181	176.614	42.2117	176.652	42.2209	176.664	42.2238	176.673	42.2259
1485	176.589	42.2057	176.565	42.2001	176.526	42.1908	176.386	42.1574	176.501	42.1847	176.513	42.1877	176.649	42.2201	176.68	42.2275	176.835	42.2645	176.653	42.221	176.64	42.2181	176.613	42.2116	176.653	42.221	176.664	42.2238	176.673	42.2259
1486	176.591	42.2063	176.567	42.2006	176.529	42.1913	176.392	42.1588	176.504	42.1855	176.518	42.1889	176.649	42.2201	176.679	42.2274	176.834	42.2644	176.653	42.221	176.641	42.2181	176.613	42.2116	176.653	42.2211	176.665	42.2238	176.673	42.2259
1487	176.594	42.2069	176.57	42.2012	176.531	42.1919	176.398	42.1602	176.507	42.1863	176.523	42.19	176.649	42.2201	176.679	42.2273	176.834	42.2644	176.653	42.221	176.641	42.2181	176.613	42.2115	176.653	42.2211	176.665	42.2238	176.673	42.2259
1488	176.596	42.2073	176.572	42.2017	176.533	42.1924	176.404	42.1615	176.511	42.1871	176.527	42.191	176.649	42.2201	176.679	42.2273	176.834	42.2644	176.653	42.221	176.641	42.2182	176.613	42.2115	176.653	42.2211	176.664	42.2238	176.673	42.2259
1489	176.597	42.2078	176.574	42.2023	176.535	42.1929	176.409	42.1628	176.514	42.1878	176.532	42.1921	176.649	42.2201	176.679	42.2273	176.834	42.2644	176.653	42.221	176.641	42.2182	176.613	42.2116	176.653	42.2211	176.664	42.2238	176.674	42.226
1490	176.599	42.2082	176.577	42.2028	176.537	42.1933	176.415	42.1641	176.516	42.1884	176.536	42.193	176.649	42.2201	176.679	42.2273	176.834	42.2644	176.653	42.221	176.641	42.2182	176.614	42.2117	176.653	42.2211	176.665	42.2238	176.674	42.2261
1491	176.601	42.2085	176.579	42.2034	176.539	42.1938	176.42	42.1654	176.519	42.1891	176.539	42.1939	176.649	42.22	176.679	42.2273	176.834	42.2643	176.653	42.221	176.641	42.2182	176.614	42.2118	176.653	42.2211	176.665	42.2239	176.674	42.2262
1492	176.602	42.2089	176.581	42.204	176.541	42.1942	176.425	42.1666	176.521	42.1896	176.543	42.1947	176.648	42.22	176.679	42.2274	176.834	42.2642	176.653	42.221	176.641	42.2183	176.614	42.2119	176.653	42.2211	176.665	42.224	176.675	42.2262
1493	176.604	42.2093	176.584	42.2045	176.542	42.1946	176.43	42.1678	176.524	42.1902	176.546	42.1955	176.648	42.22	176.68	42.2275	176.833	42.2641	176.653	42.221	176.642	42.2183	176.615	42.212	176.653	42.2211	176.666	42.2241	176.675	42.2263
1494	176.605	42.2096	176.586	42.2051	176.544	42.195	176.435	42.169	176.526	42.1908	176.549	42.1962	176.648	42.2199	176.68	42.2276	176.833	42.264	176.653	42.221	176.642	42.2184	176.615	42.2121	176.653	42.2211	176.666	42.2242	176.675	42.2262
1495	176.606	42.2099	176.588	42.2056	176.546	42.1955	176.44	42.1701	176.529	42.1914	176.551	42.1968	176.648	42.2199	176.68	42.2276	176.832	42.2639	176.653	42.2211	176.643	42.2186	176.616	42.2122	176.653	42.2211	176.666	42.2243	176.674	42.2262
1496	176.607	42.2102	176.59	42.206	176.548	42.196	176.444	42.1712	176.531	42.192	176.554	42.1974	176.648	42.22	176.681	42.2277	176.832	42.2638	176.653	42.2211	176.643	42.2187	176.616	42.2123	176.653	42.2212	176.667	42.2243	176.674	42.2262
1497	176.609	42.2105	176.592	42.2064	176.55	42.1965	176.449	42.1723	176.534	42.1926	176.556	42.1979	176.648	42.22	176.681	42.2278	176.832	42.2638	176.653	42.2212	176.644	42.2189	176.617	42.2124	176.653	42.2212	176.667	42.2243	176.674	42.2262
1498	176.61	42.2108	176.593	42.2068	176.552	42.1969	176.454	42.1734	176.536	42.1931	176.558	42.1984	176.648	42.22	176.681	42.2278	176.831	42.2637	176.654	42.2212	176.644	42.219	176.617	42.2126	176.653	42.2211	176.666	42.2243	176.674	42.2262
1499	176.611	42.2111	176.595	42.2071	176.554	42.1973	176.458	42.1744	176.538	42.1936	176.56	42.1989	176.648	42.22	176.681	42.2279	176.831	42.2636	176.654	42.2212	176.645	42.2191	176.618	42.2127	176.653	42.2211	176.666	42.2242	176.674	42.2262
1500	176.613	42.2114	176.596	42.2074	176.555	42.1977	176.462	42.1754	176.54	42.194	176.562	42.1993	176.648	42.22	176.682	42.2279	176.83	42.2635	176.654	42.2212	176.645	42.2192	176.619	42.2129	176.653	42.221	176.666	42.2241	176.675	42.2262
1501	176.614	42.2117	176.597	42.2077	176.557	42.1981	176.466	42.1764	176.541	42.1944	176.564	42.1997	176.648	42.2199	176.682	42.2279	176.83	42.2634	176.654	42.2213	176.646	42.2194	176.619	42.213	176.652	42.2209	176.666	42.2241	176.675	42.2262
1502	176.615	42.212	176.598	42.208	176.558	42.1984	176.47	42.1773	176.543	42.1947	176.565	42.2001	176.648	42.2199	176.682	42.2279	176.829	42.2632	176.654	42.2214	176.647	42.2195	176.62	42.2132	176.652	42.2208	176.665	42.224	176.675	42.2262
1503	176.616	42.2123	176.599	42.2082	176.56	42.1987	176.474	42.1782	176.544	42.195	176.567	42.2004	176.648	42.2199	176.681	42.2279	176.829	42.2631	176.655	42.2215	176.647	42.2197	176.62	42.2132	176.652	42.2208	176.665	42.224	176.674	42.2262
1504	176.617	42.2125	176.6	42.2084	176.561	42.199	176.477	42.1791	176.545	42.1953	176.568	42.2008	176.648	42.2199	176.681	42.2278	176.828	42.2629	176.655	42.2216	176.648	42.2199	176.62	42.2133	176.651	42.2207	176.665	42.224	176.674	42.2262
1505	176.618	42.2127	176.601	42.2086	176.562	42.1993	176.481	42.18	176.546	42.1956	176.569	42.2011	176.648	42.22	176.681	42.2278	176.827	42.2627	176.656	42.2217	176.649	42.22	176.62	42.2133	176.651	42.2206	176.665	42.2239	176.674	42.2261
1506	176.619	42.2129	176.601	42.2087	176.563	42.1996	176.485	42.1808	176.548	42.196	176.571	42.2014	176.649	42.2201	176.681	42.2277	176.826	42.2625	176.656	42.2218	176.649	42.2202	176.62	42.2133	176.651	42.2205	176.665	42.2239	176.674	42.2261
1507	176.62	42.2131	176.602	42.2089	176.564	42.1999	176.488	42.1816	176.549	42.1963	176.572	42.2017	176.649	42.2202	176.68	42.2276	176.825	42.2623	176.656	42.2218	176.65	42.2203	176.62	42.2132	176.65	42.2205	176.665	42.2239	176.674	42.2262
1508	176.62	42.2133	176.602	42.209	176.566	42.2002	176.491	42.1823	176.551	42.1966	176.573	42.202	176.65	42.2203	176.68	42.2275	176.824	42.2621	176.656	42.2218	176.65	42.2204	176.62	42.2132	176.65	42.2204	176.665	42.2238	176.674	42.2262
1509	176.621	42.2135	176.603	42.2091	176.567	42.2004	176.493	42.1829	176.552	42.1969	176.574	42.2022	176.65	42.2204	176.68	42.2275	176.824	42.2618	176.656	42.2218	176.65	42.2204	176.62	42.2132	176.65	42.2204	176.665	42.2239	176.675	42.2263
1510	176.623	42.2138	176.603	42.2092	176.567	42.2006	176.495	42.1834	176.553	42.1971	176.575	42.2025	176.651	42.2205	176.68	42.2275	176.823	42.2616	176.656	42.2218	176.651	42.2205	176.62	42.2132	176.65	42.2204	176.665	42.2239	176.675	42.2263
1511	176.624	42.2141	176.603	42.2092	176.568	42.2008	176.497	42.1839	176.554	42.1973	176.576	42.2028	176.651	42.2206	176.68	42.2275	176.821	42.2614	176.656	42.2219	176.651	42.2205	176.62	42.2132	176.65	42.2203	176.665	42.2239	176.675	42.2263
1512	176.625	42.2143	176.604	42.2093	176.568	42.2009	176.499	42.1843	176.554	42.1975	176.578	42.2031	176.652	42.2208	176.68	42.2275	176.82	42.2611	176.657	42.222	176.651	42.2206	176.62	42.2131	176.65	42.2203	176.665	42.224	176.675	42.2263
1513	176.626	42.2145	176.604	42.2094	176.569	42.201	176.501	42.1847	176.555	42.1977	176.579	42.2034	176.652	42.2209	176.68	42.2275	176.819	42.2608	176.657	42.222	176.651	42.2206	176.619	42.213	176.649	42.2202	176.666	42.2241	176.675	42.2263
1514	176.626	42.2147	176.605	42.2096	176.57	42.2011	176.503	42.1852	176.556	42.198	176.58	42.2037	176.653	42.2211	176.68	42.2275	176.818	42.2606	176.657	42.2221	176.651	42.2206	176.619	42.213	176.649	42.2202	176.666	42.2242	176.675	42.2262
1515	176.627	42.2148	176.606	42.2098	176.57	42.2013	176.504	42.1856	176.558	42.1983	176.582	42.2041	176.654	42.2213	176.68	42.2274	176.817	42.2604	176.657	42.2221	176.651	42.2206	176.619	42.2129	176.649	42.2202	176.667	42.2243	176.675	42.2262
1516	176.627	42.2149	176.606	42.21	176.571	42.2015	176.506	42.1859	176.559	42.1986	176.583	42.2043	176.654	42.2214	176.68	42.2275	176.816	42.2602	176.657	42.2221	176.651	42.2205	176.618	42.2128	176.649	42.2202	176.667	42.2244	176.675	42.2263
1517	176.628	42.215	176.607	42.2102	176.572	42.2017	176.507	42.1863	176.561	42.199	176.584	42.2046	176.655	42.2215	176.68	42.2275	176.816	42.26	176.657	42.2221	176.65	42.2205	176.618	42.2128	176.65	42.2203	176.667	42.2245	176.675	42.2263
1518	176.628	42.2151	176.608	42.2104	176.573	42.2019	176.509	42.1866	176.562	42.1994	176.585	42.2048	176.655	42.2216	176.68	42.2275	176.815	42.2598	176.657	42.2221	176.65	42.2204	176.618	42.2127	176.65	42.2203	176.668	42.2246	176.675	42.2264
1519	176.629	42.2152	176.609	42.2106	176.574	42.2021	176.51	42.1869	176.564	42.1998	176.586	42.205	176.656	42.2217	176.68	42.2275	176.815	42.2597	176.657	42.2221	176.65	42.2203	176.618	42.2126	176.65	42.2204	176.668	42.2246	176.675	42.2264
1520	176.629	42.2154	176.61	42.2108	176.575	42.2023	176.511	42.1872	176.565	42.2002	176.586	42.2052	176.656	42.2218	176.68	42.2275	176.814	42.2596	176.657	42.2221	176.649	42.2202	176.617	42.2126	176.65	42.2204	176.668	42.2246	176.676	42.2265
1521	176.63	42.2155	176.611	42.211	176.575	42.2025	176.512	42.1875	176.567	42.2005	176.587	42.2053	176.656	42.2219	176.68	42.2276	176.814	42.2596	176.657	42.2221	176.649	42.2202	176.617	42.2125	176.65	42.2204	176.668	42.2246	176.676	42.2265
1522	176.63	42.2157	176.612	42.2112	176.576	42.2027	176.514	42.1878	176.568	42.2008	176.588	42.2055	176.656	42.2219	176.68	42.2276	176.814	42.2595	176.657	42.2221	176.649	42.2202	176.617	42.2125	176.65	42.2204	176.668	42.2246	176.675	42.2265
1523	176.631	42.2158	176.612	42.2114	176.577	42.2029	176.515	42.1882	176.57	42.2011	176.588	42.2056	176.656	42.2219	176.68	42.2276	176.813	42.2594	176.657	42.2221	176.649	42.2202	176.617	42.2124	176.65	42.2204	176.667	42.2245	176.675	42.2265
1524	176.631	42.2159	176.613	42.2116	176.578	42.2031	176.517	42.1886	176.571	42.2015	176.589	42.2058	176.657	42.2219	176.68	42.2276	176.813	42.2594	176.657	42.2221	176.649	42.2201	176.617	42.2124	176.65	42.2204	176.667	42.2244	176.676	42.2265
1525	176.631	42.2159	176.614	42.2118	176.578	42.2033	176.518	42.1889	176.573	42.2019	176.59	42.2059	176.657	42.222	176.68	42.2276	176.813	42.2594	176.657	42.2221	176.649	42.22	176.617	42.2125	176.65	42.2204	176.666	42.2242	176.676	42.2265
1526	176.631	42.2159	176.615	42.212	176.579	42.2035	176.52	42.1893	176.574	42.2022	176.59	42.2061	176.657	42.222	176.68	42.2276	176.813	42.2593	176.658	42.2222	176.648	42.22	176.617	42.2125	176.65	42.2203	176.666	42.2241	176.676	42.2266
1527	176.631	42.2159	176.616	42.2122	176.58	42.2037	176.522	42.1897	176.575	42.2025	176.591	42.2062	176.657	42.222	176.68	42.2276	176.813	42.2593	176.658	42.2222	176.648	42.22	176.618	42.2127	176.649	42.2202	176.665	42.224	176.676	42.2266
1528	176.632	42.2159	176.617	42.2124	176.581	42.2039	176.523	42.19	176.576	42.2027	176.592	42.2064	176.657	42.2221	176.68	42.2276	176.813	42.2593	176.658	42.2222	176.648	42.22	176.618	42.2128	176.649	42.2202	176.665	42.2239	176.676	42.2266
1529	176.632	42.216	176.618	42.2126	176.582	42.204	176.524	42.1903	176.577	42.2029	176.592	42.2065	176.657	42.2221	176.68	42.2276	176.813	42.2593	176.658	42.2223	176.648	42.22	176.619	42.2129	176.649	42.2202	176.665	42.2238	176.676	42.2266
1530	176.632	42.2161	176.618	42.2127	176.582	42.2042	176.526	42.1907	176.578	42.2031	176.593	42.2066	176.657	42.222	176.68	42.2276	176.813	42.2593	176.658	42.2223	176.648	42.22	176.619	42.2131	176.649	42.2202	176.664	42.2238	176.676	42.2266
1531	176.633	42.2162	176.618	42.2128	176.583	42.2043	176.527	42.191	176.579	42.2033	176.593	42.2067	176.657	42.222	176.68	42.2276	176.813	42.2593	176.659	42.2224	176.649	42.22	176.62	42.2132	176.649	42.2202	176.664	42.2237	176.676	42.2266
1532	176.633	42.2163	176.619	42.2129	176.583	42.2044	176.528	42.1913	176.579	42.2035	176.593	42.2068	176.657	42.222	176.68	42.2276	176.813	42.2592	176.659	42.2224	176.649	42.2201	176.62	42.2132	176.649	42.2202	176.664	42.2237	176.676	42.2265
1533	176.633	42.2164	176.619	42.213	176.583	42.2044	176.529	42.1915	176.58	42.2036	176.594	42.2069	176.657	42.222	176.68	42.2275	176.812	42.2591	176.659	42.2225	176.649	42.2202	176.62	42.2133	176.649	42.2202	176.664	42.2236	176.676	42.2265
1534	176.634	42.2165	176.619	42.213	176.583	42.2044	176.53	42.1918	176.58	42.2037	176.594	42.2071	176.657	42.222	176.68	42.2275	176.812	42.2591	176.659	42.2225	176.65	42.2203	176.621	42.2133	176.649	42.2202	176.663	42.2236	176.676	42.2265
1535	176.634	42.2165	176.62	42.2131	176.583	42.2044	176.531	42.192	176.581	42.2038	176.595	42.2072	176.657	42.2219	176.68	42.2275	176.812	42.259	176.659	42.2226	176.65	42.2204	176.621	42.2134	176.649	42.2202	176.663	42.2235	176.676	42.2265
1536	176.634	42.2166	176.62	42.2132	176.583	42.2044	176.532	42.1923	176.581	42.2039	176.596	42.2074	176.656	42.2219	176.68	42.2275	176.812	42.259	176.66	42.2226	176.65	42.2205	176.621	42.2134	176.65	42.2203	176.663	42.2235	176.676	42.2265
1537	176.635	42.2167	176.62	42.2132	176.583	42.2044	176.533	42.1925	176.581	42.2039	176.597	42.2076	176.656	42.2219	176.68	42.2274	176.811	42.2589	176.66	42.2227	176.651	42.2205	176.621	42.2134	176.65	42.2204	176.663	42.2235	176.676	42.2265
1538	176.635	42.2167	176.62	42.2132	176.583	42.2045	176.534	42.1927	176.581	42.2039	176.598	42.2078	176.656	42.2219	176.679	42.2273	176.811	42.2589	176.66	42.2229	176.651	42.2206	176.621	42.2135	176.65	42.2204	176.663	42.2235	176.676	42.2265
1539	176.635	42.2168	176.62	42.2132	176.584	42.2045	176.535	42.1929	176.581	42.2039	176.599	42.2081	176.656	42.2219	176.679	42.2272	176.811	42.2589	176.661	42.223	176.652	42.2208	176.621	42.2135	176.65	42.2205	176.663	42.2236	176.676	42.2265
1540	176.635	42.2169	176.62	42.2133	176.584	42.2045	176.536	42.1931	176.581	42.204	176.599	42.2083	176.657	42.2219	176.678	42.2271	176.811	42.2589	176.661	42.2231	176.652	42.2209	176.621	42.2135	176.651	42.2205	176.664	42.2237	176.676	42.2265
1541	176.636	42.217	176.621	42.2133	176.584	42.2046	176.537	42.1933	176.582	42.204	176.6	42.2084	176.657	42.222	176.678	42.227	176.811	42.2589	176.662	42.2232	176.653	42.221	176.622	42.2136	176.651	42.2206	176.664	42.2237	176.676	42.2266
1542	176.636	42.217	176.621	42.2133	176.584	42.2046	176.538	42.1935	176.582	42.2041	176.601	42.2086	176.657	42.222	176.677	42.2269	176.811	42.2588	176.662	42.2233	176.653	42.2211	176.622	42.2136	176.651	42.2206	176.664	42.2238	176.676	42.2266
1543	176.636	42.2171	176.621	42.2133	176.584	42.2047	176.538	42.1937	176.582	42.2042	176.602	42.2088	176.657	42.222	176.677	42.2268	176.811	42.2588	176.663	42.2234	176.654	42.2212	176.622	42.2136	176.651	42.2206	176.664	42.2238	176.676	42.2267
1544	176.637	42.2172	176.62	42.2133	176.584	42.2047	176.539	42.1938	176.582	42.2042	176.603	42.209	176.657	42.222	176.677	42.2267	176.811	42.2588	176.663	42.2235	176.654	42.2213	176.622	42.2136	176.651	42.2206	176.665	42.2238	176.677	42.2268
1545	176.637	42.2172	176.62	42.2133	176.584	42.2047	176.539	42.1939	176.582	42.2042	176.603	42.2092	176.657	42.222	176.676	42.2266	176.811	42.2588	176.663	42.2236	176.654	42.2214	176.621	42.2136	176.651	42.2206	176.665	42.2238	176.677	42.2269
1546	176.637	42.2173	176.621	42.2133	176.585	42.2048	176.539	42.1939	176.582	42.2042	176.604	42.2094	176.657	42.2219	176.676	42.2265	176.811	42.2587	176.664	42.2236	176.655	42.2215	176.621	42.2135	176.651	42.2206	176.665	42.2238	176.678	42.227
1547	176.638	42.2175	176.621	42.2133	176.585	42.2049	176.54	42.194	176.582	42.2042	176.605	42.2096	176.656	42.2219	176.675	42.2264	176.81	42.2587	176.663	42.2236	176.655	42.2215	176.622	42.2136	176.651	42.2206	176.665	42.2239	176.678	42.227
1548	176.639	42.2177	176.62	42.2133	176.586	42.205	176.54	42.1941	176.582	42.2041	176.606	42.2098	176.656	42.2218	176.675	42.2263	176.81	42.2586	176.663	42.2235	176.655	42.2216	176.622	42.2136	176.651	42.2206	176.665	42.2239	176.678	42.2271
1549	176.64	42.2179	176.62	42.2133	176.586	42.2051	176.54	42.1942	176.582	42.2041	176.606	42.2099	176.656	42.2218	176.674	42.2262	176.81	42.2586	176.663	42.2235	176.655	42.2216	176.622	42.2137	176.651	42.2205	176.665	42.2239	176.678	42.2271
1550	176.64	42.218	176.62	42.2132	176.587	42.2052	176.541	42.1943	176.582	42.2041	176.607	42.2101	176.656	42.2218	176.674	42.2261	176.81	42.2585	176.663	42.2234	176.655	42.2215	176.623	42.2139	176.651	42.2205	176.665	42.224	176.679	42.2272
1551	176.641	42.2182	176.62	42.2132	176.587	42.2053	176.541	42.1944	176.582	42.2042	176.608	42.2102	176.656	42.2218	176.674	42.2261	176.809	42.2584	176.663	42.2234	176.655	42.2215	176.623	42.214	176.65	42.2205	176.665	42.224	176.679	42.2273
1552	176.641	42.2183	176.62	42.2132	176.587	42.2054	176.541	42.1944	176.583	42.2042	176.608	42.2104	176.656	42.2218	176.674	42.2261	176.809	42.2584	176.663	42.2234	176.655	42.2215	176.624	42.2141	176.65	42.2204	176.666	42.2241	176.679	42.2274
1553	176.642	42.2184	176.62	42.2133	176.588	42.2055	176.542	42.1945	176.583	42.2043	176.609	42.2106	176.656	42.2218	176.674	42.2261	176.809	42.2583	176.663	42.2234	176.655	42.2215	176.624	42.2141	176.65	42.2204	176.666	42.2241	176.68	42.2275
1554	176.643	42.2186	176.62	42.2133	176.588	42.2056	176.542	42.1945	176.583	42.2043	176.61	42.2107	176.656	42.2218	176.674	42.2262	176.809	42.2583	176.662	42.2233	176.654	42.2214	176.624	42.2141	176.65	42.2204	176.666	42.2242	176.68	42.2275
1555	176.643	42.2188	176.62	42.2133	176.589	42.2058	176.542	42.1945	176.583	42.2043	176.61	42.2109	176.656	42.2218	176.675	42.2262	176.808	42.2582	176.662	42.2232	176.654	42.2214	176.624	42.2141	176.65	42.2205	176.666	42.2242	176.68	42.2276
1556	176.644	42.2189	176.62	42.2133	176.589	42.2059	176.542	42.1945	176.583	42.2043	176.611	42.211	176.656	42.2217	176.675	42.2263	176.808	42.2582	176.661	42.2231	176.654	42.2214	176.624	42.2141	176.651	42.2205	176.666	42.2243	176.68	42.2276
1557	176.644	42.219	176.62	42.2133	176.59	42.206	176.542	42.1945	176.583	42.2043	176.611	42.2111	176.656	42.2217	176.675	42.2264	176.808	42.2581	176.661	42.2229	176.654	42.2213	176.624	42.2141	176.651	42.2205	176.666	42.2243	176.68	42.2276
1558	176.644	42.219	176.62	42.2133	176.591	42.2062	176.542	42.1945	176.583	42.2044	176.611	42.2111	176.656	42.2217	176.676	42.2265	176.808	42.2581	176.66	42.2228	176.654	42.2213	176.624	42.2141	176.651	42.2205	176.666	42.2243	176.68	42.2276
1559	176.644	42.219	176.62	42.2133	176.591	42.2063	176.542	42.1946	176.583	42.2045	176.611	42.2111	176.656	42.2218	176.676	42.2265	176.808	42.2581	176.66	42.2227	176.654	42.2213	176.624	42.2142	176.651	42.2205	176.666	42.2242	176.68	42.2275
1560	176.644	42.219	176.62	42.2132	176.592	42.2065	176.543	42.1947	176.584	42.2046	176.612	42.2112	176.657	42.2219	176.676	42.2266	176.808	42.2581	176.66	42.2227	176.654	42.2212	176.624	42.2142	176.651	42.2205	176.666	42.2241	176.679	42.2274
1561	176.644	42.219	176.62	42.2132	176.593	42.2067	176.543	42.1949	176.584	42.2047	176.612	42.2113	176.657	42.2221	176.677	42.2268	176.808	42.2581	176.66	42.2227	176.653	42.2212	176.625	42.2143	176.651	42.2205	176.666	42.2241	176.679	42.2272
1562	176.644	42.2189	176.62	42.2132	176.593	42.2068	176.544	42.195	176.585	42.2048	176.613	42.2114	176.658	42.2222	176.677	42.2269	176.808	42.2581	176.66	42.2228	176.653	42.2211	176.625	42.2143	176.651	42.2206	176.665	42.224	176.678	42.2271
1563	176.644	42.2189	176.62	42.2131	176.594	42.2069	176.544	42.1951	176.585	42.2049	176.613	42.2116	176.658	42.2224	176.678	42.2271	176.808	42.2581	176.661	42.2229	176.653	42.221	176.625	42.2143	176.651	42.2206	176.665	42.224	176.678	42.227
1564	176.644	42.2189	176.62	42.2131	176.594	42.207	176.545	42.1952	176.586	42.205	176.614	42.2117	176.659	42.2225	176.679	42.2272	176.808	42.2582	176.661	42.2231	176.652	42.221	176.625	42.2143	176.651	42.2207	176.665	42.224	176.677	42.2269
1565	176.644	42.2188	176.619	42.2131	176.594	42.2071	176.545	42.1952	176.586	42.2051	176.614	42.2118	176.659	42.2226	176.679	42.2273	176.808	42.2582	176.662	42.2232	176.652	42.2209	176.624	42.2142	176.652	42.2207	176.665	42.2239	176.677	42.2268
1566	176.644	42.2189	176.619	42.213	176.595	42.2071	176.545	42.1952	176.587	42.2052	176.615	42.2119	176.66	42.2227	176.68	42.2275	176.809	42.2583	176.662	42.2232	176.652	42.2208	176.624	42.2141	176.652	42.2207	176.665	42.2238	176.676	42.2266
1567	176.644	42.2189	176.619	42.213	176.595	42.2072	176.545	42.1952	176.587	42.2053	176.615	42.212	176.66	42.2228	176.68	42.2275	176.809	42.2584	176.662	42.2232	176.652	42.2208	176.624	42.2141	176.652	42.2207	176.664	42.2237	176.676	42.2265
1568	176.644	42.2189	176.619	42.213	176.595	42.2073	176.545	42.1953	176.588	42.2055	176.615	42.212	176.661	42.2229	176.68	42.2276	176.809	42.2584	176.662	42.2232	176.651	42.2207	176.623	42.214	176.651	42.2207	176.664	42.2236	176.675	42.2264
1569	176.644	42.2189	176.619	42.213	176.595	42.2073	176.545	42.1953	176.588	42.2056	176.615	42.212	176.661	42.223	176.681	42.2277	176.809	42.2585	176.662	42.2232	176.651	42.2206	176.623	42.214	176.651	42.2207	176.663	42.2235	176.675	42.2263
1570	176.644	42.2189	176.619	42.2131	176.595	42.2073	176.545	42.1953	176.589	42.2058	176.615	42.212	176.661	42.223	176.681	42.2278	176.81	42.2585	176.662	42.2231	176.651	42.2205	176.624	42.214	176.651	42.2206	176.663	42.2234	176.675	42.2262
1571	176.644	42.2189	176.62	42.2131	176.596	42.2073	176.545	42.1953	176.59	42.206	176.615	42.212	176.661	42.223	176.682	42.2279	176.81	42.2585	176.662	42.2232	176.65	42.2204	176.624	42.214	176.651	42.2206	176.662	42.2233	176.674	42.2262
1572	176.644	42.2189	176.62	42.2132	176.596	42.2074	176.545	42.1953	176.591	42.2062	176.615	42.2121	176.661	42.223	176.682	42.2281	176.81	42.2585	176.662	42.2232	176.65	42.2203	176.623	42.214	176.651	42.2205	176.662	42.2232	176.674	42.2261
1573	176.644	42.2189	176.62	42.2133	176.596	42.2074	176.545	42.1952	176.592	42.2064	176.616	42.2122	176.661	42.2229	176.683	42.2282	176.81	42.2586	176.662	42.2232	176.649	42.2201	176.623	42.214	176.651	42.2205	176.661	42.2231	176.674	42.2261
1574	176.644	42.2189	176.621	42.2133	176.596	42.2074	176.545	42.1952	176.593	42.2067	176.616	42.2123	176.66	42.2228	176.683	42.2283	176.81	42.2586	176.662	42.2233	176.648	42.22	176.623	42.2139	176.651	42.2205	176.661	42.2231	176.674	42.2261
1575	176.643	42.2188	176.621	42.2134	176.596	42.2074	176.545	42.1952	176.593	42.2068	176.617	42.2124	176.66	42.2227	176.683	42.2283	176.81	42.2586	176.662	42.2233	176.648	42.2199	176.623	42.2138	176.651	42.2205	176.661	42.2231	176.674	42.2261
1576	176.643	42.2187	176.622	42.2136	176.596	42.2074	176.544	42.1951	176.594	42.207	176.617	42.2125	176.659	42.2226	176.683	42.2283	176.81	42.2586	176.662	42.2233	176.648	42.2198	176.622	42.2137	176.651	42.2205	176.661	42.2231	176.674	42.2261
1577	176.643	42.2187	176.622	42.2137	176.596	42.2075	176.544	42.195	176.594	42.2071	176.617	42.2125	176.659	42.2225	176.683	42.2282	176.81	42.2586	176.662	42.2232	176.647	42.2197	176.622	42.2137	176.651	42.2205	176.661	42.223	176.674	42.2261
1578	176.643	42.2186	176.623	42.2138	176.596	42.2075	176.544	42.1949	176.595	42.2072	176.617	42.2126	176.658	42.2224	176.683	42.2282	176.81	42.2586	176.662	42.2232	176.647	42.2196	176.622	42.2137	176.651	42.2205	176.661	42.223	176.674	42.2261
1579	176.642	42.2185	176.623	42.2139	176.597	42.2076	176.543	42.1948	176.596	42.2074	176.617	42.2126	176.658	42.2223	176.683	42.2282	176.809	42.2585	176.662	42.2231	176.647	42.2196	176.622	42.2137	176.651	42.2206	176.661	42.223	176.674	42.2261
1580	176.642	42.2185	176.624	42.214	176.597	42.2077	176.543	42.1948	176.597	42.2076	176.618	42.2126	176.658	42.2222	176.683	42.2281	176.809	42.2583	176.661	42.223	176.646	42.2195	176.622	42.2137	176.651	42.2206	176.661	42.223	176.674	42.2262
1581	176.642	42.2184	176.624	42.2141	176.598	42.2079	176.543	42.1947	176.597	42.2078	176.618	42.2126	176.657	42.2221	176.683	42.2282	176.808	42.2582	176.661	42.223	176.646	42.2194	176.622	42.2137	176.651	42.2206	176.661	42.223	176.674	42.2262
1582	176.641	42.2182	176.624	42.2142	176.598	42.208	176.542	42.1946	176.598	42.208	176.618	42.2126	176.657	42.222	176.683	42.2282	176.808	42.258	176.661	42.2229	176.646	42.2193	176.622	42.2137	176.651	42.2206	176.661	42.223	176.675	42.2262
1583	176.641	42.2181	176.625	42.2143	176.599	42.2082	176.542	42.1946	176.599	42.2081	176.618	42.2126	176.656	42.2219	176.683	42.2282	176.807	42.2579	176.661	42.2229	176.645	42.2192	176.622	42.2137	176.651	42.2206	176.661	42.223	176.675	42.2263
1584	176.64	42.2181	176.625	42.2143	176.599	42.2083	176.542	42.1946	176.599	42.2083	176.618	42.2126	176.656	42.2217	176.683	42.2282	176.806	42.2577	176.661	42.2229	176.645	42.2192	176.622	42.2137	176.651	42.2206	176.661	42.223	176.675	42.2263
1585	176.64	42.218	176.625	42.2144	176.6	42.2084	176.542	42.1945	176.6	42.2084	176.618	42.2126	176.655	42.2216	176.682	42.2281	176.806	42.2577	176.661	42.223	176.645	42.2191	176.622	42.2137	176.651	42.2206	176.661	42.223	176.675	42.2263
1586	176.64	42.218	176.625	42.2143	176.6	42.2085	176.541	42.1944	176.6	42.2085	176.618	42.2126	176.655	42.2216	176.682	42.228	176.806	42.2576	176.661	42.223	176.645	42.2191	176.622	42.2137	176.651	42.2206	176.661	42.223	176.675	42.2263
1587	176.64	42.2181	176.625	42.2143	176.601	42.2086	176.541	42.1943	176.601	42.2086	176.618	42.2126	176.655	42.2215	176.681	42.2279	176.805	42.2575	176.661	42.223	176.645	42.2191	176.622	42.2137	176.651	42.2207	176.661	42.2231	176.675	42.2263
1588	176.641	42.2181	176.625	42.2143	176.601	42.2087	176.541	42.1942	176.601	42.2086	176.618	42.2126	176.655	42.2215	176.681	42.2278	176.805	42.2574	176.661	42.223	176.645	42.2191	176.622	42.2137	176.651	42.2207	176.662	42.2232	176.675	42.2263
1589	176.641	42.2182	176.625	42.2143	176.602	42.2089	176.54	42.1941	176.601	42.2086	176.617	42.2126	176.654	42.2214	176.681	42.2277	176.804	42.2573	176.661	42.223	176.645	42.2191	176.622	42.2137	176.651	42.2207	176.662	42.2232	176.675	42.2263
1590	176.641	42.2183	176.625	42.2143	176.602	42.209	176.54	42.194	176.601	42.2086	176.617	42.2126	176.654	42.2214	176.681	42.2277	176.804	42.2572	176.661	42.2229	176.645	42.2191	176.622	42.2138	176.651	42.2207	176.662	42.2232	176.675	42.2263
1591	176.642	42.2184	176.625	42.2143	176.603	42.2091	176.54	42.194	176.601	42.2086	176.617	42.2126	176.654	42.2213	176.681	42.2277	176.804	42.2571	176.661	42.2229	176.645	42.2191	176.623	42.2138	176.651	42.2207	176.662	42.2232	176.675	42.2264
1592	176.642	42.2185	176.625	42.2143	176.603	42.2091	176.54	42.194	176.601	42.2086	176.617	42.2126	176.654	42.2212	176.681	42.2278	176.803	42.257	176.66	42.2228	176.644	42.219	176.623	42.2138	176.651	42.2206	176.662	42.2231	176.675	42.2264
1593	176.643	42.2187	176.625	42.2143	176.603	42.2091	176.54	42.194	176.601	42.2086	176.618	42.2126	176.653	42.2212	176.681	42.2279	176.803	42.2569	176.66	42.2228	176.644	42.219	176.623	42.2139	176.651	42.2206	176.661	42.2231	176.675	42.2264
1594	176.643	42.2188	176.625	42.2143	176.603	42.2091	176.54	42.1941	176.601	42.2085	176.618	42.2127	176.653	42.2211	176.682	42.228	176.803	42.2569	176.66	42.2228	176.644	42.219	176.623	42.2139	176.651	42.2206	176.661	42.223	176.675	42.2264
1595	176.644	42.2189	176.625	42.2143	176.603	42.209	176.54	42.1942	176.6	42.2085	176.618	42.2128	176.653	42.221	176.682	42.228	176.803	42.2568	176.66	42.2228	176.644	42.219	176.623	42.214	176.651	42.2207	176.661	42.223	176.676	42.2265
1596	176.645	42.2191	176.625	42.2144	176.602	42.209	176.541	42.1943	176.6	42.2084	176.618	42.2128	176.653	42.221	176.682	42.228	176.803	42.2568	176.66	42.2228	176.644	42.2189	176.624	42.2141	176.651	42.2207	176.661	42.223	176.676	42.2265
1597	176.645	42.2192	176.625	42.2144	176.602	42.209	176.541	42.1944	176.6	42.2084	176.619	42.2129	176.652	42.2209	176.682	42.2281	176.803	42.2568	176.661	42.2229	176.644	42.2188	176.624	42.2141	176.651	42.2207	176.661	42.2229	176.676	42.2265
1598	176.646	42.2193	176.625	42.2145	176.602	42.209	176.542	42.1945	176.6	42.2083	176.619	42.213	176.652	42.2209	176.683	42.2281	176.803	42.2568	176.661	42.223	176.643	42.2187	176.624	42.2141	176.652	42.2207	176.661	42.223	176.676	42.2265
1599	176.646	42.2194	176.626	42.2145	176.602	42.209	176.542	42.1946	176.599	42.2082	176.62	42.2131	176.652	42.2208	176.683	42.2282	176.803	42.2569	176.661	42.223	176.643	42.2187	176.624	42.2141	176.652	42.2208	176.661	42.223	176.676	42.2265
1600	176.646	42.2195	176.626	42.2146	176.602	42.209	176.543	42.1947	176.599	42.2081	176.62	42.2132	176.652	42.2208	176.683	42.2283	176.803	42.2569	176.661	42.2231	176.643	42.2186	176.624	42.2142	176.652	42.2208	176.661	42.223	176.676	42.2265
1601	176.647	42.2196	176.627	42.2148	176.602	42.209	176.543	42.1948	176.598	42.208	176.621	42.2133	176.652	42.2209	176.684	42.2284	176.803	42.2568	176.662	42.2232	176.642	42.2185	176.624	42.2142	176.652	42.2209	176.661	42.2229	176.676	42.2266
1602	176.647	42.2197	176.628	42.215	176.602	42.2089	176.544	42.195	176.598	42.208	176.621	42.2135	176.652	42.2209	176.684	42.2285	176.802	42.2568	176.662	42.2233	176.642	42.2185	176.624	42.2142	176.652	42.2209	176.661	42.2229	176.676	42.2266
1603	176.648	42.2198	176.629	42.2155	176.602	42.2089	176.545	42.1952	176.598	42.208	176.622	42.2136	176.652	42.2209	176.684	42.2286	176.802	42.2568	176.663	42.2235	176.642	42.2185	176.624	42.2142	176.653	42.221	176.661	42.2229	176.676	42.2267
1604	176.648	42.2199	176.632	42.216	176.602	42.2088	176.546	42.1955	176.599	42.2081	176.622	42.2136	176.652	42.2209	176.685	42.2286	176.802	42.2567	176.664	42.2236	176.642	42.2185	176.624	42.2142	176.653	42.2211	176.661	42.2229	176.676	42.2267
1605	176.649	42.22	176.634	42.2166	176.602	42.2088	176.547	42.1958	176.599	42.2082	176.622	42.2137	176.652	42.2209	176.685	42.2286	176.802	42.2567	176.664	42.2238	176.642	42.2185	176.624	42.2143	176.653	42.2212	176.661	42.223	176.677	42.2267
1606	176.649	42.2201	176.637	42.2173	176.602	42.2088	176.548	42.196	176.6	42.2084	176.622	42.2138	176.652	42.221	176.684	42.2286	176.802	42.2566	176.665	42.2239	176.642	42.2185	176.625	42.2143	176.653	42.2212	176.661	42.2231	176.677	42.2267
1607	176.649	42.2202	176.64	42.218	176.602	42.2088	176.549	42.1962	176.601	42.2085	176.622	42.2138	176.652	42.2209	176.684	42.2286	176.802	42.2566	176.665	42.224	176.642	42.2186	176.624	42.2143	176.653	42.2212	176.662	42.2232	176.677	42.2268
1608	176.65	42.2203	176.643	42.2187	176.602	42.2089	176.549	42.1963	176.601	42.2087	176.622	42.2138	176.652	42.2209	176.684	42.2285	176.802	42.2566	176.666	42.2241	176.643	42.2186	176.624	42.2142	176.653	42.2212	176.662	42.2232	176.677	42.2269
1609	176.65	42.2204	176.646	42.2193	176.602	42.209	176.55	42.1964	176.602	42.2089	176.622	42.2138	176.652	42.2208	176.684	42.2284	176.802	42.2567	176.666	42.2241	176.643	42.2187	176.624	42.2141	176.653	42.2211	176.662	42.2232	176.678	42.227
1610	176.65	42.2204	176.648	42.2199	176.603	42.2091	176.55	42.1965	176.603	42.2091	176.622	42.2138	176.652	42.2208	176.683	42.2283	176.802	42.2567	176.666	42.2241	176.643	42.2188	176.624	42.2141	176.653	42.221	176.662	42.2232	176.678	42.2271
[truncated: 2,390 more rows]

## Sheet: Fig 8
Figure 9. EfgA from Methylobacillus flagellatus complements the M. extorquens ΔefgA mutant.
[truncated: 5 more rows]

## Sheet: Fig 9 & S18
EfgA provides protection from internal formaldehyde in methanol sensitive mutants.
[truncated: 13 more rows]

[truncated: 17 more sheets: Fig 10, Fig 11, Fig 12, Fig 13, Fig S2, Fig S3, Fig S4, Fig S5, Fig S6, Fig S8, Fig S9, Fig S10, Fig S11, Fig S13, Fig S16, Fig S17, Fig S19]
